# Supplementary material for: 2,5-Dihexyl­thio­phene 1,1-dioxide
Source: Acta Crystallogr Sect E Struct Rep Online. 2012 Nov 24;68(Pt 12):o3437. doi: 10.1107/S1600536812046867 (PMC3589018; doi:10.1107/S1600536812046867)
Supplement: Supplementary file 1 [file e-68-o3437-sup1.cif]

##############################################################################
#                                                                            #
# This CIF contains the data in a paper accepted for publication in          #
# Acta Crystallographica Section E. It conforms to the requirements of       #
# Notes for Authors for Acta Crystallographica Section E, and has been       #
# peer reviewed under the auspices of the IUCr Commission on Journals.       #
#                                                                            #
# Full details of the Crystallographic Information File format               #
# are given in the paper "The Crystallographic Information File (CIF):       #
# a New Standard Archive File for Crystallography" by S. R. Hall, F. H.      #
# Allen and I. D. Brown [Acta Cryst. (1991), A47, 655-685].                  #
#                                                                            #
# The current version of the core CIF dictionary is obtainable from          #
# ftp://ftp.iucr.org/pub/cif_core.dic.                                       #
#                                                                            #
# Software is freely available for graphical display of the structure(s)     #
# in this CIF. For information consult the CIF software page                 #
# http://www.iucr.org/resources/cif/software.                                #
#                                                                            #
# This file may be used for bona fide research purposes within the           #
# scientific community so long as proper attribution is given to the journal # 
# article from which it was obtained.                                        #
#                                                                            #
##############################################################################
data_I
_audit_creation_method     SHELXL-97
_chemical_name_systematic
;
2,5-Dihexylthiophene 1,1-dioxide
;
_chemical_name_common     '2,5-dihexyl-thiophene 1,1-dioxide'
_chemical_formula_moiety     'C16 H28 O2 S'
_chemical_formula_sum     'C16 H28 O2 S'
_chemical_formula_iupac     'C16 H28 O2 S'
_chemical_formula_weight     284.44
_chemical_melting_point     ?
_symmetry_cell_setting     monoclinic
_symmetry_space_group_name_H-M     'P 21/n'
_symmetry_space_group_name_Hall     '-P 2yn'
loop_
    _symmetry_equiv_pos_as_xyz
    'x, y, z'
    '-x+1/2, y+1/2, -z+1/2'
    '-x, -y, -z'
    'x-1/2, -y-1/2, z-1/2'
_cell_length_a     5.8249(11)
_cell_length_b     11.248(2)
_cell_length_c     27.207(6)
_cell_angle_alpha     90.00
_cell_angle_beta     91.770(8)
_cell_angle_gamma     90.00
_cell_volume     1781.7(6)
_cell_formula_units_Z     4
_cell_measurement_reflns_used     4797
_cell_measurement_theta_min     2.35
_cell_measurement_theta_max     23.13
_cell_measurement_temperature     293(2)
_exptl_crystal_description     'needle'
_exptl_crystal_colour     'colourless'
_exptl_crystal_size_max     1.00
_exptl_crystal_size_mid     0.30
_exptl_crystal_size_min     0.10
_exptl_crystal_density_diffrn     1.060
_exptl_crystal_density_meas     ?
_exptl_crystal_density_method     'not measured'
_exptl_crystal_F_000     624
_exptl_absorpt_coefficient_mu     0.179
_exptl_absorpt_correction_type     multi-scan
_exptl_absorpt_process_details     '(SADABS; Bruker 2008)'
_exptl_absorpt_correction_T_min     0.841
_exptl_absorpt_correction_T_max     0.982
_exptl_special_details
;
Crystal was mounted and automatically centered on a Bruker <i>SMART</i> X2S
bench top crystallographic system. Data were collected at 20\%C with 60
s/frame exposure time (total of 1260, width 0.5\%) covering up to \q = 25.11\%
and 99.9% completeness accomplished.
;
_diffrn_ambient_temperature     293(2)
_diffrn_radiation_type     MoK\a
_diffrn_radiation_wavelength     0.71073
_diffrn_radiation_source     'sealed tube'
_diffrn_radiation_monochromator     'graphite'
_diffrn_measurement_device_type     'Bruker APEXII CCD'
_diffrn_measurement_method     '\f and \w scans'
_diffrn_detector_area_resol_mean     .
_diffrn_reflns_number     18944
_diffrn_reflns_av_R_equivalents     0.0716
_diffrn_reflns_av_sigmaI/netI     0.0481
_diffrn_reflns_theta_min     2.35
_diffrn_reflns_theta_max     25.11
_diffrn_reflns_theta_full     25.11
_diffrn_measured_fraction_theta_max     0.997
_diffrn_measured_fraction_theta_full     0.997
_diffrn_reflns_limit_h_min     -6
_diffrn_reflns_limit_h_max     5
_diffrn_reflns_limit_k_min     -13
_diffrn_reflns_limit_k_max     13
_diffrn_reflns_limit_l_min     -32
_diffrn_reflns_limit_l_max     32
_diffrn_standards_number     0
_diffrn_standards_interval_count     0
_diffrn_standards_interval_time     0
_diffrn_standards_decay_%     .
_refine_special_details
;
Refinement of <i>F</i>^2^ against ALL reflections. The weighted <i>R</i>-factor
<i>wR</i> and goodness of fit <i>S</i> are based on <i>F</i>^2^, conventional
<i>R</i>-factors <i>R</i> are based on <i>F</i>, with <i>F</i> set to zero for
negative <i>F</i>^2^. The threshold expression of <i>F</i>^2^ >
\s(<i>F</i>^2^) is used only for calculating <i>R</i>-factors(gt) <i>etc</i>.
and is not relevant to the choice of reflections for refinement.
<i>R</i>-factors based on <i>F</i>^2^ are statistically about twice as large
as those based on <i>F</i>, and <i>R</i>- factors based on ALL data will be
even larger.
;
_reflns_number_total     3149
_reflns_number_gt     2207
_reflns_threshold_expression     I>2sigma(I)
_refine_ls_structure_factor_coef     Fsqd
_refine_ls_matrix_type     full
_refine_ls_R_factor_all     0.0891
_refine_ls_R_factor_gt     0.0622
_refine_ls_wR_factor_gt     0.1499
_refine_ls_wR_factor_ref     0.1672
_refine_ls_goodness_of_fit_ref     1.067
_refine_ls_restrained_S_all     1.067
_refine_ls_number_reflns     3149
_refine_ls_number_parameters     174
_refine_ls_number_restraints     0
_refine_ls_hydrogen_treatment     constr
_refine_ls_weighting_scheme     calc
_refine_ls_weighting_details
         'calc w=1/[\s^2^(Fo^2^)+(0.0703P)^2^+0.6152P] where P=(Fo^2^+2Fc^2^)/3'
_atom_sites_solution_hydrogens     geom
_atom_sites_solution_primary     direct
_atom_sites_solution_secondary     difmap
_refine_ls_shift/su_max     0.000
_refine_ls_shift/su_mean     0.000
_refine_diff_density_max     0.263
_refine_diff_density_min     -0.200
_refine_ls_extinction_method     none
_refine_ls_extinction_coef     ?
loop_
    _atom_type_symbol
    _atom_type_description
    _atom_type_scat_dispersion_real
    _atom_type_scat_dispersion_imag
    _atom_type_scat_source
    'C' 'C' 0.0033 0.0016
                         'International Tables Vol C Tables 4.2.6.8 and 6.1.1.4'
    'H' 'H' 0.0000 0.0000
                         'International Tables Vol C Tables 4.2.6.8 and 6.1.1.4'
    'O' 'O' 0.0106 0.0060
                         'International Tables Vol C Tables 4.2.6.8 and 6.1.1.4'
    'S' 'S' 0.1246 0.1234
                         'International Tables Vol C Tables 4.2.6.8 and 6.1.1.4'
_computing_data_collection     'APEX2 (Bruker, 2008)'
_computing_cell_refinement     'SAINT-Plus (Bruker, 2008)'
_computing_data_reduction     'SAINT-Plus (Bruker, 2008)'
_computing_structure_solution
                           'SHELXTL (Sheldrick, 2008) and WinGX (Farrugia 2012)'
_computing_structure_refinement     'SHELXTL (Sheldrick, 2008)'
_computing_molecular_graphics     'DIAMOND (Brandenburg & Putz, 2005)'
_computing_publication_material     'SHELXTL (Sheldrick, 2008)'
loop_
    _atom_site_type_symbol
    _atom_site_label
    _atom_site_fract_x
    _atom_site_fract_y
    _atom_site_fract_z
    _atom_site_U_iso_or_equiv
    _atom_site_adp_type
    _atom_site_calc_flag
    _atom_site_refinement_flags
    _atom_site_occupancy
    _atom_site_symmetry_multiplicity
    _atom_site_disorder_assembly
    _atom_site_disorder_group
    S S1 0.46906(11) 1.12674(5) 0.21332(3) 0.0601(3) Uani d . 1 1 . .
    O O1 0.3088(3) 1.17815(16) 0.17855(8) 0.0747(6) Uani d . 1 1 . .
    O O2 0.6195(3) 1.20741(15) 0.23951(8) 0.0810(7) Uani d . 1 1 . .
    C C1 0.3264(5) 1.0326(2) 0.25486(11) 0.0626(7) Uani d . 1 1 . .
    C C2 0.4059(5) 0.9226(2) 0.24780(11) 0.0694(8) Uani d . 1 1 . .
    H H2 0.3564 0.8578 0.2659 0.083 Uiso calc R 1 1 . .
    C C3 0.5755(5) 0.9109(2) 0.20979(12) 0.0723(9) Uani d . 1 1 . .
    H H3 0.6418 0.8382 0.2022 0.087 Uiso calc R 1 1 . .
    C C4 0.6296(5) 1.0103(2) 0.18666(11) 0.0607(7) Uani d . 1 1 . .
    C C5 0.7877(5) 1.0372(2) 0.14685(13) 0.0754(9) Uani d . 1 1 . .
    H H5A 0.8910 1.1002 0.1577 0.090 Uiso calc R 1 1 . .
    H H5B 0.6990 1.0664 0.1186 0.090 Uiso calc R 1 1 . .
    C C6 0.9293(6) 0.9312(3) 0.13111(14) 0.0841(9) Uani d . 1 1 . .
    H H6A 1.0245 0.9051 0.1589 0.101 Uiso calc R 1 1 . .
    H H6B 0.8260 0.8666 0.1222 0.101 Uiso calc R 1 1 . .
    C C7 1.0796(6) 0.9554(3) 0.08902(15) 0.0989(11) Uani d . 1 1 . .
    H H7A 1.1824 1.0204 0.0977 0.119 Uiso calc R 1 1 . .
    H H7B 0.9846 0.9806 0.0610 0.119 Uiso calc R 1 1 . .
    C C8 1.2227(7) 0.8481(4) 0.07397(17) 0.1131(13) Uani d . 1 1 . .
    H H8A 1.3208 0.8246 0.1017 0.136 Uiso calc R 1 1 . .
    H H8B 1.1196 0.7824 0.0665 0.136 Uiso calc R 1 1 . .
    C C9 1.3646(10) 0.8683(5) 0.0321(2) 0.157(2) Uani d . 1 1 . .
    H H9A 1.4668 0.9344 0.0396 0.189 Uiso calc R 1 1 . .
    H H9B 1.2660 0.8918 0.0044 0.189 Uiso calc R 1 1 . .
    C C10 1.5056(10) 0.7652(6) 0.0169(2) 0.174(2) Uani d . 1 1 . .
    H H10A 1.6233 0.7500 0.0416 0.261 Uiso calc R 1 1 . .
    H H10B 1.5751 0.7827 -0.0138 0.261 Uiso calc R 1 1 . .
    H H10C 1.4093 0.6963 0.0131 0.261 Uiso calc R 1 1 . .
    C C11 0.1562(5) 1.0832(2) 0.28819(12) 0.0699(8) Uani d . 1 1 . .
    H H11A 0.0457 1.1296 0.2689 0.084 Uiso calc R 1 1 . .
    H H11B 0.2345 1.1368 0.3110 0.084 Uiso calc R 1 1 . .
    C C12 0.0284(6) 0.9910(3) 0.31714(13) 0.0772(9) Uani d . 1 1 . .
    H H12A -0.0550 0.9395 0.2942 0.093 Uiso calc R 1 1 . .
    H H12B 0.1395 0.9423 0.3352 0.093 Uiso calc R 1 1 . .
    C C13 -0.1368(6) 1.0412(3) 0.35249(13) 0.0923(10) Uani d . 1 1 . .
    H H13A -0.2437 1.0931 0.3348 0.111 Uiso calc R 1 1 . .
    H H13B -0.0528 1.0889 0.3767 0.111 Uiso calc R 1 1 . .
    C C14 -0.2728(7) 0.9448(4) 0.37919(16) 0.1160(14) Uani d . 1 1 . .
    H H14A -0.3549 0.8971 0.3547 0.139 Uiso calc R 1 1 . .
    H H14B -0.1644 0.8929 0.3964 0.139 Uiso calc R 1 1 . .
    C C15 -0.4357(10) 0.9875(5) 0.4140(2) 0.155(2) Uani d . 1 1 . .
    H H15A -0.5433 1.0410 0.3974 0.186 Uiso calc R 1 1 . .
    H H15B -0.3547 1.0321 0.4396 0.186 Uiso calc R 1 1 . .
    C C16 -0.5686(10) 0.8855(7) 0.4373(2) 0.192(3) Uani d . 1 1 . .
    H H16A -0.6504 0.8417 0.4121 0.288 Uiso calc R 1 1 . .
    H H16B -0.6758 0.9174 0.4600 0.288 Uiso calc R 1 1 . .
    H H16C -0.4630 0.8336 0.4545 0.288 Uiso calc R 1 1 . .
loop_
    _atom_site_aniso_label
    _atom_site_aniso_U_11
    _atom_site_aniso_U_22
    _atom_site_aniso_U_33
    _atom_site_aniso_U_12
    _atom_site_aniso_U_13
    _atom_site_aniso_U_23
    S1 0.0592(4) 0.0319(3) 0.0888(5) -0.0010(3) -0.0051(4) 0.0004(3)
    O1 0.0735(12) 0.0499(10) 0.0999(15) 0.0105(9) -0.0096(11) 0.0143(10)
    O2 0.0808(13) 0.0438(10) 0.1173(17) -0.0150(9) -0.0117(12) -0.0124(10)
    C1 0.0659(17) 0.0403(13) 0.0810(19) -0.0032(12) -0.0056(15) 0.0016(12)
    C2 0.081(2) 0.0363(13) 0.091(2) -0.0026(13) 0.0022(17) 0.0073(13)
    C3 0.0754(19) 0.0374(13) 0.103(2) 0.0078(13) -0.0057(18) -0.0004(14)
    C4 0.0541(15) 0.0411(13) 0.0864(19) 0.0029(12) -0.0040(15) -0.0038(13)
    C5 0.0680(19) 0.0589(16) 0.099(2) 0.0019(15) -0.0018(18) -0.0043(16)
    C6 0.073(2) 0.075(2) 0.104(2) 0.0089(17) 0.0018(19) -0.0114(19)
    C7 0.088(2) 0.100(3) 0.109(3) 0.008(2) 0.014(2) -0.013(2)
    C8 0.103(3) 0.119(3) 0.118(3) 0.013(3) 0.022(3) -0.011(3)
    C9 0.147(4) 0.176(6) 0.150(5) 0.038(4) 0.033(4) -0.011(4)
    C10 0.158(5) 0.202(6) 0.164(5) 0.069(4) 0.033(4) -0.040(5)
    C11 0.0752(19) 0.0464(14) 0.088(2) -0.0014(14) 0.0038(16) -0.0020(14)
    C12 0.081(2) 0.0609(17) 0.090(2) -0.0078(15) 0.0033(18) 0.0062(16)
    C13 0.099(3) 0.086(2) 0.093(2) -0.007(2) 0.013(2) 0.009(2)
    C14 0.108(3) 0.135(4) 0.106(3) -0.004(3) 0.019(3) 0.021(3)
    C15 0.147(4) 0.189(6) 0.130(4) -0.039(4) 0.022(4) 0.009(4)
    C16 0.152(5) 0.277(8) 0.149(5) -0.087(5) 0.016(4) 0.075(5)
_geom_special_details
;
All e.s.d.'s (except the e.s.d. in the dihedral angle between two l.s. planes)
are estimated using the full covariance matrix. The cell e.s.d.'s are taken
into account individually in the estimation of e.s.d.'s in distances, angles
and torsion angles; correlations between e.s.d.'s in cell parameters are only
used when they are defined by crystal symmetry. An approximate (isotropic)
treatment of cell e.s.d.'s is used for estimating e.s.d.'s involving l.s.
planes.
;
loop_
    _geom_bond_atom_site_label_1
    _geom_bond_atom_site_label_2
    _geom_bond_site_symmetry_2
    _geom_bond_distance
    _geom_bond_publ_flag
    S1 O1 . 1.4306(19) n
    S1 O2 . 1.4353(19) n
    S1 C1 . 1.774(3) n
    S1 C4 . 1.777(3) n
    C1 C2 . 1.337(4) n
    C1 C11 . 1.478(4) n
    C2 C3 . 1.458(4) n
    C2 H2 . 0.9300 ?
    C3 C4 . 1.325(4) n
    C3 H3 . 0.9300 ?
    C4 C5 . 1.475(4) n
    C5 C6 . 1.519(4) ?
    C5 H5A . 0.9700 ?
    C5 H5B . 0.9700 ?
    C6 C7 . 1.488(5) ?
    C6 H6A . 0.9700 ?
    C6 H6B . 0.9700 ?
    C7 C8 . 1.529(5) ?
    C7 H7A . 0.9700 ?
    C7 H7B . 0.9700 ?
    C8 C9 . 1.446(7) ?
    C8 H8A . 0.9700 ?
    C8 H8B . 0.9700 ?
    C9 C10 . 1.487(7) ?
    C9 H9A . 0.9700 ?
    C9 H9B . 0.9700 ?
    C10 H10A . 0.9600 ?
    C10 H10B . 0.9600 ?
    C10 H10C . 0.9600 ?
    C11 C12 . 1.512(4) ?
    C11 H11A . 0.9700 ?
    C11 H11B . 0.9700 ?
    C12 C13 . 1.492(5) ?
    C12 H12A . 0.9700 ?
    C12 H12B . 0.9700 ?
    C13 C14 . 1.539(5) ?
    C13 H13A . 0.9700 ?
    C13 H13B . 0.9700 ?
    C14 C15 . 1.443(6) ?
    C14 H14A . 0.9700 ?
    C14 H14B . 0.9700 ?
    C15 C16 . 1.533(7) ?
    C15 H15A . 0.9700 ?
    C15 H15B . 0.9700 ?
    C16 H16A . 0.9600 ?
    C16 H16B . 0.9600 ?
    C16 H16C . 0.9600 ?
loop_
    _geom_angle_atom_site_label_1
    _geom_angle_atom_site_label_2
    _geom_angle_atom_site_label_3
    _geom_angle_site_symmetry_1
    _geom_angle_site_symmetry_3
    _geom_angle
    _geom_angle_publ_flag
    O1 S1 O2 . . 116.66(12) n
    O1 S1 C1 . . 110.71(13) n
    O2 S1 C1 . . 110.61(13) n
    O1 S1 C4 . . 111.64(13) n
    O2 S1 C4 . . 110.35(13) n
    C1 S1 C4 . . 94.74(13) n
    C2 C1 C11 . . 133.4(3) n
    C2 C1 S1 . . 106.8(2) n
    C11 C1 S1 . . 119.78(19) n
    C1 C2 C3 . . 115.5(2) n
    C1 C2 H2 . . 122.3 ?
    C3 C2 H2 . . 122.3 ?
    C4 C3 C2 . . 115.9(2) n
    C4 C3 H3 . . 122.0 ?
    C2 C3 H3 . . 122.0 ?
    C3 C4 C5 . . 133.2(3) ?
    C3 C4 S1 . . 107.0(2) ?
    C5 C4 S1 . . 119.80(19) ?
    C4 C5 C6 . . 113.8(3) ?
    C4 C5 H5A . . 108.8 ?
    C6 C5 H5A . . 108.8 ?
    C4 C5 H5B . . 108.8 ?
    C6 C5 H5B . . 108.8 ?
    H5A C5 H5B . . 107.7 ?
    C7 C6 C5 . . 114.3(3) ?
    C7 C6 H6A . . 108.7 ?
    C5 C6 H6A . . 108.7 ?
    C7 C6 H6B . . 108.7 ?
    C5 C6 H6B . . 108.7 ?
    H6A C6 H6B . . 107.6 ?
    C6 C7 C8 . . 113.6(3) ?
    C6 C7 H7A . . 108.8 ?
    C8 C7 H7A . . 108.8 ?
    C6 C7 H7B . . 108.8 ?
    C8 C7 H7B . . 108.8 ?
    H7A C7 H7B . . 107.7 ?
    C9 C8 C7 . . 114.6(4) ?
    C9 C8 H8A . . 108.6 ?
    C7 C8 H8A . . 108.6 ?
    C9 C8 H8B . . 108.6 ?
    C7 C8 H8B . . 108.6 ?
    H8A C8 H8B . . 107.6 ?
    C8 C9 C10 . . 115.5(5) ?
    C8 C9 H9A . . 108.4 ?
    C10 C9 H9A . . 108.4 ?
    C8 C9 H9B . . 108.4 ?
    C10 C9 H9B . . 108.4 ?
    H9A C9 H9B . . 107.5 ?
    C9 C10 H10A . . 109.5 ?
    C9 C10 H10B . . 109.5 ?
    H10A C10 H10B . . 109.5 ?
    C9 C10 H10C . . 109.5 ?
    H10A C10 H10C . . 109.5 ?
    H10B C10 H10C . . 109.5 ?
    C1 C11 C12 . . 113.9(2) ?
    C1 C11 H11A . . 108.8 ?
    C12 C11 H11A . . 108.8 ?
    C1 C11 H11B . . 108.8 ?
    C12 C11 H11B . . 108.8 ?
    H11A C11 H11B . . 107.7 ?
    C13 C12 C11 . . 114.4(3) ?
    C13 C12 H12A . . 108.6 ?
    C11 C12 H12A . . 108.6 ?
    C13 C12 H12B . . 108.6 ?
    C11 C12 H12B . . 108.6 ?
    H12A C12 H12B . . 107.6 ?
    C12 C13 C14 . . 112.9(3) ?
    C12 C13 H13A . . 109.0 ?
    C14 C13 H13A . . 109.0 ?
    C12 C13 H13B . . 109.0 ?
    C14 C13 H13B . . 109.0 ?
    H13A C13 H13B . . 107.8 ?
    C15 C14 C13 . . 115.7(4) ?
    C15 C14 H14A . . 108.4 ?
    C13 C14 H14A . . 108.4 ?
    C15 C14 H14B . . 108.4 ?
    C13 C14 H14B . . 108.4 ?
    H14A C14 H14B . . 107.4 ?
    C14 C15 C16 . . 111.9(5) ?
    C14 C15 H15A . . 109.2 ?
    C16 C15 H15A . . 109.2 ?
    C14 C15 H15B . . 109.2 ?
    C16 C15 H15B . . 109.2 ?
    H15A C15 H15B . . 107.9 ?
    C15 C16 H16A . . 109.5 ?
    C15 C16 H16B . . 109.5 ?
    H16A C16 H16B . . 109.5 ?
    C15 C16 H16C . . 109.5 ?
    H16A C16 H16C . . 109.5 ?
    H16B C16 H16C . . 109.5 ?
loop_
    _geom_hbond_atom_site_label_D
    _geom_hbond_atom_site_label_H
    _geom_hbond_atom_site_label_A
    _geom_hbond_site_symmetry_A
    _geom_hbond_distance_DH
    _geom_hbond_distance_HA
    _geom_hbond_distance_DA
    _geom_hbond_angle_DHA
    C3 H3 O2 2_645 0.93 2.54 3.186(3) 126
_iucr_refine_instructions_details
;
TITL    scan_0m_P21_n in P2(1)/n
CELL   0.71073      5.8249   11.248   27.207   90.000   91.770   90.000
ZERR         4      0.0011    0.002    0.006    0.000    0.008    0.000
LATT 1
SYMM  0.50000-X, 0.50000+Y, 0.50000-Z
SFAC C  H  O  S
UNIT 64 112 8 4
MERG 2
OMIT 0 0 2
L.S. 5
ACTA
BOND $H
FMAP 2
PLAN 1
EQIV $2  -x+1/2+1,+y-1/2,-z+1/2
HTAB C3 O2_$2
SIZE     0.10   0.30   1.00
WGHT  0.070300  0.615200
FVAR  0.134350
TEMP 20
S1     4   0.469055  1.126741  0.213323 11.000000  0.059250  0.031880 =
           0.088810  0.000390 -0.005150 -0.000980
O1     3   0.308763  1.178149  0.178548 11.000000  0.073550  0.049950 =
           0.099900  0.014330 -0.009640  0.010510
O2     3   0.619485  1.207410  0.239507 11.000000  0.080820  0.043840 =
           0.117290 -0.012360 -0.011710 -0.015010
C1     1   0.326403  1.032557  0.254859 11.000000  0.065910  0.040320 =
           0.081040  0.001560 -0.005620 -0.003180
C2     1   0.405930  0.922566  0.247796 11.000000  0.081180  0.036320 =
           0.090820  0.007290  0.002170 -0.002600
AFIX 43
H2     2   0.356391  0.857841  0.265909 11.000000 -1.200000
AFIX 0
C3     1   0.575527  0.910926  0.209791 11.000000  0.075440  0.037390 =
           0.103420 -0.000450 -0.005650  0.007830
AFIX 43
H3     2   0.641766  0.838213  0.202240 11.000000 -1.200000
AFIX 0
C4     1   0.629553  1.010294  0.186658 11.000000  0.054120  0.041150 =
           0.086450 -0.003810 -0.003970  0.002940
C5     1   0.787686  1.037194  0.146850 11.000000  0.068020  0.058880 =
           0.098950 -0.004280 -0.001810  0.001870
AFIX 23
H5A    2   0.890959  1.100250  0.157690 11.000000 -1.200000
H5B    2   0.699046  1.066360  0.118589 11.000000 -1.200000
AFIX 0
C6     1   0.929326  0.931247  0.131105 11.000000  0.073210  0.075290 =
           0.103610 -0.011350  0.001800  0.008900
AFIX 23
H6A    2   1.024508  0.905091  0.158925 11.000000 -1.200000
H6B    2   0.825974  0.866587  0.122215 11.000000 -1.200000
AFIX 0
C7     1   1.079589  0.955391  0.089016 11.000000  0.087960  0.099830 =
           0.109490 -0.013030  0.013880  0.008170
AFIX 23
H7A    2   1.182379  1.020420  0.097727 11.000000 -1.200000
H7B    2   0.984598  0.980628  0.061019 11.000000 -1.200000
AFIX 0
C8     1   1.222656  0.848117  0.073969 11.000000  0.103480  0.118700 =
           0.118270 -0.011430  0.021810  0.013040
AFIX 23
H8A    2   1.320793  0.824639  0.101744 11.000000 -1.200000
H8B    2   1.119650  0.782367  0.066480 11.000000 -1.200000
AFIX 0
C9     1   1.364591  0.868304  0.032082 11.000000  0.147170  0.175660 =
           0.150440 -0.010720  0.032840  0.037660
AFIX 23
H9A    2   1.466784  0.934361  0.039618 11.000000 -1.200000
H9B    2   1.265987  0.891828  0.004388 11.000000 -1.200000
AFIX 0
C10    1   1.505555  0.765186  0.016893 11.000000  0.158420  0.201740 =
           0.164400 -0.040390  0.033250  0.069030
AFIX 137
H10A   2   1.623320  0.749996  0.041557 11.000000 -1.500000
H10B   2   1.575067  0.782680 -0.013815 11.000000 -1.500000
H10C   2   1.409281  0.696309  0.013132 11.000000 -1.500000
AFIX 0
C11    1   0.156213  1.083206  0.288185 11.000000  0.075200  0.046440 =
           0.088280 -0.002010  0.003840 -0.001360
AFIX 23
H11A   2   0.045744  1.129603  0.268899 11.000000 -1.200000
H11B   2   0.234534  1.136817  0.311041 11.000000 -1.200000
AFIX 0
C12    1   0.028390  0.990991  0.317143 11.000000  0.081110  0.060930 =
           0.089680  0.006170  0.003260 -0.007750
AFIX 23
H12A   2  -0.055021  0.939505  0.294243 11.000000 -1.200000
H12B   2   0.139498  0.942341  0.335234 11.000000 -1.200000
AFIX 0
C13    1  -0.136759  1.041183  0.352489 11.000000  0.098640  0.085670 =
           0.093160  0.008710  0.012940 -0.007240
AFIX 23
H13A   2  -0.243708  1.093076  0.334839 11.000000 -1.200000
H13B   2  -0.052849  1.088912  0.376694 11.000000 -1.200000
AFIX 0
C14    1  -0.272805  0.944759  0.379191 11.000000  0.107970  0.135290 =
           0.105750  0.020750  0.019100 -0.004170
AFIX 23
H14A   2  -0.354878  0.897100  0.354681 11.000000 -1.200000
H14B   2  -0.164373  0.892890  0.396426 11.000000 -1.200000
AFIX 0
C15    1  -0.435686  0.987547  0.413972 11.000000  0.146510  0.189380 =
           0.130440  0.009170  0.021720 -0.039490
AFIX 23
H15A   2  -0.543291  1.040979  0.397357 11.000000 -1.200000
H15B   2  -0.354733  1.032144  0.439628 11.000000 -1.200000
AFIX 0
C16    1  -0.568619  0.885524  0.437318 11.000000  0.151760  0.276600 =
           0.149080  0.074650  0.015760 -0.086690
AFIX 137
H16A   2  -0.650360  0.841714  0.412058 11.000000 -1.500000
H16B   2  -0.675763  0.917380  0.459973 11.000000 -1.500000
H16C   2  -0.462977  0.833593  0.454540 11.000000 -1.500000
AFIX 0
Q1     1  -0.194400  1.005000  0.407800 11.000000  0.050000      0.26
HKLF 4
END
;
data_global
_journal_date_recd_electronic     2012-10-29
_journal_date_accepted     2012-11-14
_journal_name_full     'Acta Crystallographica, Section E'
_journal_year     2012
_journal_volume     68
_journal_issue     12
_journal_page_first     o3437
_journal_page_last     o3437
_journal_paper_category     QO
_journal_paper_doi     10.1107/S1600536812046867
_journal_coeditor_code     GK2532
_publ_contact_author_name     'Nagarajan Loganathan'
_publ_contact_author_address
;
Department of Chemistry
University of the Free State
PO Box 339
Bloemfontein 9300
South Africa
;
_publ_contact_author_email     'nagagold@gmail.com'
_publ_contact_author_fax     '+27-51-401-7035'
_publ_contact_author_phone     '+27-51-4446384'
_publ_section_title
;
2,5-Dihexylthiophene 1,1-dioxide
;
loop_
    _publ_author_name
    _publ_author_footnote
    _publ_author_address
    'Van Tonder, Johannes' .
;
Department of Chemistry
University of the Free State
PO Box 339
Bloemfontein 9300
South Africa
;
    'Gohain, Mukut' .
;
Department of Chemistry
University of the Free State
PO Box 339
Bloemfontein 9300
South Africa
;
    'Loganathan, Nagarajan' .
;
Department of Chemistry
University of the Free State
PO Box 339
Bloemfontein 9300
South Africa
;
    'Bezuidenhoudt, Barend C. B.' .
;
Department of Chemistry
University of the Free State
PO Box 339
Bloemfontein 9300
South Africa
;
_publ_section_synopsis     .
