# Supplementary material for: 2,5-Dihexyl­thio­phene 1,1-dioxide
Source: Acta Crystallogr Sect E Struct Rep Online. 2012 Nov 24;68(Pt 12):o3437. doi: 10.1107/S1600536812046867 (PMC3589018; doi:10.1107/S1600536812046867)
Supplement: Supplementary file 2 [file e-68-o3437-Isup2.hkl]

# 
# h,k,l, Fc-squared, Fo-squared, sigma(Fo-squared) and status flag 
# 
data_I
_shelx_title '    scan_0m_P21_n in P2(1)/n' 
_shelx_refln_list_code          4 
_shelx_F_calc_maximum      263.32 
_exptl_crystal_F_000       624.00 
_reflns_d_resolution_high  0.8374 
 
loop_ 
 _symmetry_equiv_pos_as_xyz 
 'x, y, z' 
 '-x+1/2, y+1/2, -z+1/2' 
 '-x, -y, -z' 
 'x-1/2, -y-1/2, z-1/2' 
 
_cell_length_a     5.8249 
_cell_length_b    11.2480 
_cell_length_c    27.2070 
_cell_angle_alpha  90.000 
_cell_angle_beta   91.770 
_cell_angle_gamma  90.000 
 
_shelx_F_squared_multiplier     1.000 
 
loop_ 
 _refln_index_h 
 _refln_index_k 
 _refln_index_l 
 _refln_F_squared_calc 
 _refln_F_squared_meas 
 _refln_F_squared_sigma 
 _refln_observed_status 
   2   0   0     1475.25     1315.29     66.89 o 
   4   0   0        5.26        5.90      1.87 o 
   6   0   0        5.76        6.23     14.13 o 
   1   1   0     3139.31     3047.53    103.13 o 
   2   1   0       12.24       15.01      1.14 o 
   3   1   0        0.37        0.87      1.02 o 
   4   1   0        0.28       -1.20      1.20 o 
   5   1   0        0.84        3.33      2.22 o 
   6   1   0       97.55      112.01     10.21 o 
   0   2   0    17541.33    19602.26    580.01 o 
   1   2   0        3.41       -0.64      0.71 o 
   2   2   0       46.94       41.16      1.79 o 
   3   2   0       49.39       44.52      2.22 o 
   4   2   0       25.29       23.54      2.12 o 
   5   2   0      115.85      126.73      5.80 o 
   6   2   0        0.99        6.18      5.05 o 
   1   3   0     5610.16     6497.49    151.78 o 
   2   3   0      108.74       94.12      3.30 o 
   3   3   0      176.98      196.02      6.40 o 
   4   3   0       54.22       57.45      2.49 o 
   5   3   0       52.86       50.02      4.81 o 
   6   3   0       38.89       46.61      6.68 o 
   0   4   0      608.65      692.15     22.60 o 
   1   4   0        0.53       -0.58      0.58 o 
   2   4   0      269.60      259.79      8.39 o 
   3   4   0        5.79        4.36      0.97 o 
   4   4   0      205.07      190.81      6.85 o 
   5   4   0        2.02       -2.43      2.43 o 
   6   4   0        0.55       -3.34      3.34 o 
   1   5   0      139.80      141.29      4.34 o 
   2   5   0        6.00        9.51      1.41 o 
   3   5   0     1073.64     1011.82     37.35 o 
   4   5   0      111.14      117.59      5.17 o 
   5   5   0       12.53       12.45      3.04 o 
   6   5   0       12.97        5.54      6.09 o 
   0   6   0        5.18        8.34      1.34 o 
   1   6   0      121.84      117.59      4.07 o 
   2   6   0      175.80      201.26      9.34 o 
   3   6   0      415.69      387.84     15.47 o 
   4   6   0       22.11       36.58      4.83 o 
   5   6   0       55.59       71.92      5.51 o 
   6   6   0       13.84       14.40      4.89 o 
   1   7   0      194.50      187.43      6.48 o 
   2   7   0      146.43      129.35      5.17 o 
   3   7   0       50.72       52.44      4.96 o 
   4   7   0      191.06      193.69      9.45 o 
   5   7   0       23.08       21.66      3.71 o 
   0   8   0       37.36       37.62      3.41 o 
   1   8   0        4.26        4.06      1.52 o 
   2   8   0      709.84      644.14     22.98 o 
   3   8   0        0.46        1.75      2.30 o 
   4   8   0      147.26      123.91      6.98 o 
   5   8   0        0.58        6.28      3.42 o 
   1   9   0      389.33      377.57     13.43 o 
   2   9   0      263.98      235.28     10.52 o 
   3   9   0       41.84       41.50      3.51 o 
   4   9   0       16.91       14.17      3.51 o 
   5   9   0        1.45        4.83      3.60 o 
   0  10   0       23.30       27.57      7.20 o 
   1  10   0       39.68       39.21      2.87 o 
   2  10   0       19.57       29.02      3.16 o 
   3  10   0       19.97       19.91      2.93 o 
   4  10   0       24.49       26.21      4.31 o 
   1  11   0       50.88       62.86      4.22 o 
   2  11   0       19.29       22.00      3.22 o 
   3  11   0       93.71       73.96      7.19 o 
   0  12   0       79.77       78.23      7.94 o 
   1  12   0        1.67        2.26      2.91 o 
   2  12   0       54.57       47.47      4.35 o 
   3  12   0        1.32        3.55      3.22 o 
   1  13   0       29.72       33.68      5.10 o 
  -5   0   1       44.51       36.04      4.26 o 
  -3   0   1        2.64        1.63      1.69 o 
  -1   0   1        2.65        0.89      1.76 o 
   1   0   1      281.18      237.21     10.66 o 
   3   0   1        0.07        0.24      1.33 o 
   5   0   1      127.12      117.48      7.51 o 
  -6   1   1       77.05       76.87      6.49 o 
  -5   1   1       74.62       78.71      4.34 o 
  -4   1   1        0.85        0.97      1.67 o 
  -3   1   1      201.77      191.70      8.95 o 
  -2   1   1      127.23      124.84      5.11 o 
  -1   1   1      394.55      299.13     10.65 o 
   1   1   1     3068.46     3767.05    106.16 o 
   2   1   1       33.66       36.56      1.58 o 
   3   1   1       10.69       11.43      1.19 o 
   4   1   1        2.76        0.85      1.10 o 
   5   1   1       21.94       24.42      2.29 o 
   6   1   1       40.23       48.15      4.69 o 
  -6   2   1      147.82      154.57      9.98 o 
  -5   2   1        0.19       -1.78      1.78 o 
  -4   2   1      162.67      135.42      6.87 o 
  -3   2   1      200.48      211.37      7.07 o 
  -2   2   1       99.54       85.71      3.07 o 
  -1   2   1      288.31      248.36      6.41 o 
   0   2   1     1831.26     2330.03     54.90 o 
   1   2   1     3480.11     3504.95     94.27 o 
   2   2   1       19.94       31.87      1.47 o 
   3   2   1       98.64       84.63      3.43 o 
   4   2   1       82.81       87.91      4.01 o 
   5   2   1       12.77       13.38      3.12 o 
   6   2   1       27.65       24.93      7.76 o 
  -6   3   1       14.17       22.90      4.00 o 
  -5   3   1       98.58       91.18      4.35 o 
  -4   3   1       44.71       42.68      3.12 o 
  -3   3   1     1850.57     1859.09     65.30 o 
  -2   3   1      259.10      278.78      8.87 o 
  -1   3   1      591.76      730.99     16.59 o 
   0   3   1     2130.15     2398.52     54.00 o 
   1   3   1      128.85      114.49      3.27 o 
   2   3   1       20.34       14.98      0.94 o 
   3   3   1      385.44      370.95     12.07 o 
   4   3   1      216.47      223.41      7.47 o 
   5   3   1       35.81       37.24      4.31 o 
   6   3   1       50.15       58.75      6.06 o 
  -6   4   1       14.88        3.56      4.10 o 
  -5   4   1       19.30       15.26      2.63 o 
  -4   4   1       18.32       26.16      2.19 o 
  -3   4   1      235.03      226.02      7.35 o 
  -2   4   1      822.46      979.10     29.21 o 
  -1   4   1      867.01     1034.61     25.07 o 
   0   4   1     1671.21     2015.32     45.31 o 
   1   4   1     1358.91     1356.20     36.56 o 
   2   4   1      113.18      113.87      4.42 o 
   3   4   1      196.54      213.38      6.97 o 
   4   4   1        3.32        2.48      2.02 o 
   5   4   1       57.54       51.62      4.33 o 
   6   4   1       28.90       17.96      5.82 o 
  -6   5   1        1.44        0.24      4.10 o 
  -5   5   1       81.99       97.39      6.56 o 
  -4   5   1      209.64      221.92      8.50 o 
  -3   5   1       22.79       32.65      4.17 o 
  -2   5   1        3.52        3.40      1.19 o 
  -1   5   1      633.49      699.09     19.78 o 
   0   5   1        0.94        2.52      0.78 o 
   1   5   1      263.88      236.97      6.98 o 
   2   5   1     1000.42     1136.68     38.67 o 
   3   5   1       26.43       42.81      3.25 o 
   4   5   1      427.76      376.02     16.42 o 
   5   5   1       21.21       28.59      3.60 o 
   6   5   1        0.02       -2.36      4.43 o 
  -6   6   1        0.74       -4.88      9.42 o 
  -5   6   1       45.05       56.61      4.90 o 
  -4   6   1      409.01      385.86     15.61 o 
  -3   6   1        0.60        1.99      1.61 o 
  -2   6   1     1479.64     1540.58     53.90 o 
  -1   6   1       27.35       15.16      1.26 o 
   0   6   1        0.48        0.34      0.91 o 
   1   6   1       64.43       73.50      3.19 o 
   2   6   1     1174.49     1217.32     42.68 o 
   3   6   1       36.87       49.13      3.04 o 
   4   6   1      175.85      157.72      7.67 o 
   5   6   1       29.31       31.40      3.87 o 
   6   6   1        0.34       -3.86      3.86 o 
  -5   7   1       29.30       43.95      4.57 o 
  -4   7   1       12.08       22.87      3.19 o 
  -3   7   1      355.40      341.86     13.68 o 
  -2   7   1      276.28      274.13      9.77 o 
  -1   7   1        0.18        1.56      1.37 o 
   0   7   1       16.56       11.54      1.47 o 
   1   7   1       22.49       25.78      1.66 o 
   2   7   1        0.92        2.16      1.68 o 
   3   7   1      269.32      266.16     11.01 o 
   4   7   1       19.47       33.81      5.26 o 
   5   7   1        0.19       -2.91      2.91 o 
  -5   8   1       78.29       79.55      6.25 o 
  -4   8   1        0.32       10.69      3.67 o 
  -3   8   1       13.06        8.03      2.56 o 
  -2   8   1       13.05       22.00      2.19 o 
  -1   8   1       84.97       86.85      3.65 o 
   0   8   1      159.08      157.30      6.10 o 
   1   8   1       89.85       89.17      3.96 o 
   2   8   1        0.59        8.11      2.43 o 
   3   8   1      207.57      193.63      8.29 o 
   4   8   1        3.64        0.03      3.44 o 
   5   8   1       88.21       93.01      6.76 o 
  -5   9   1        3.43       -4.18      6.34 o 
  -4   9   1       24.76       32.38      4.11 o 
  -3   9   1       90.35       92.71      5.29 o 
  -2   9   1      136.84      123.07      6.34 o 
  -1   9   1      296.58      289.08     10.54 o 
   0   9   1        0.91       -1.70      1.70 o 
   1   9   1      708.00      671.07     23.15 o 
   2   9   1       48.00       46.81      3.54 o 
   3   9   1       58.51       54.50      3.95 o 
   4   9   1       12.79        7.08      4.19 o 
   5   9   1        1.14       -0.52      3.54 o 
  -4  10   1       27.37       25.14      8.40 o 
  -3  10   1       14.70       13.13      2.74 o 
  -2  10   1      247.19      206.03      9.60 o 
  -1  10   1       52.34       51.63      3.29 o 
   0  10   1      763.83      732.23     25.20 o 
   1  10   1        0.09       -1.82      1.82 o 
   2  10   1      325.94      289.71     12.56 o 
   3  10   1       35.54       36.48      3.52 o 
   4  10   1        0.01        4.46      3.51 o 
  -3  11   1        0.68       13.22      3.12 o 
  -2  11   1       29.21       21.01      3.24 o 
  -1  11   1      245.23      233.18      9.90 o 
   0  11   1        6.20        6.43      2.44 o 
   1  11   1      304.82      265.14     10.85 o 
   2  11   1      128.09      107.39      6.15 o 
   3  11   1        0.27       -0.82      2.67 o 
  -3  12   1        6.49        5.96      3.27 o 
  -2  12   1       21.72       32.41      3.90 o 
  -1  12   1        7.91        7.83      2.76 o 
   0  12   1       22.58       31.61      3.96 o 
   1  12   1        0.82       -2.57      2.57 o 
   2  12   1       26.54       29.59      4.50 o 
   3  12   1       57.65       55.78      4.94 o 
  -1  13   1       96.20       87.86      5.54 o 
   0  13   1        3.00       -1.14      3.30 o 
   1  13   1      101.21      103.94      6.17 o 
  -6   0   2      190.87      195.02     20.50 o 
  -4   0   2       45.16       29.33      3.71 o 
  -2   0   2      507.32      533.42     72.85 o 
   2   0   2       76.57       78.25      5.00 o 
   4   0   2        8.67       13.52      2.01 o 
   6   0   2       18.04       13.34      4.91 o 
  -6   1   2       24.99       44.43      5.10 o 
  -5   1   2       13.67       15.45      2.47 o 
  -4   1   2        0.68        2.66      1.82 o 
  -3   1   2       17.72       24.73      1.77 o 
  -2   1   2        0.73       -1.23      1.23 o 
  -1   1   2     2366.64     2787.32     85.58 o 
   0   1   2       46.81       22.85      4.19 o 
   1   1   2      352.05      451.53     14.32 o 
   2   1   2        0.42       -0.58      0.58 o 
   3   1   2       25.41       20.37      1.58 o 
   4   1   2      111.90      110.36      4.18 o 
   5   1   2        4.02        5.15      1.65 o 
   6   1   2      100.56       89.71      7.84 o 
  -6   2   2       38.20       43.69      4.16 o 
  -5   2   2       26.96       30.39      2.74 o 
  -4   2   2       12.13       10.04      1.82 o 
  -3   2   2       92.07       93.78      4.02 o 
  -2   2   2        1.38        1.31      0.81 o 
  -1   2   2      115.37      135.50      3.88 o 
   0   2   2     3004.31     3441.38     84.51 o 
   1   2   2    11748.21    13267.02    373.73 o 
   2   2   2      189.80      245.38      8.00 o 
   3   2   2       75.61       71.62      2.93 o 
   4   2   2        2.06        2.45      1.57 o 
   5   2   2      191.04      181.28      9.26 o 
   6   2   2        3.53       -1.32      4.65 o 
  -6   3   2        8.45       13.20      4.39 o 
  -5   3   2       84.85       93.21      5.08 o 
  -4   3   2        2.08        0.06      1.48 o 
  -3   3   2       29.41       49.19      3.99 o 
  -2   3   2      758.10      893.16     26.62 o 
  -1   3   2     3852.10     4273.42     97.84 o 
   0   3   2       67.22       69.12      2.01 o 
   1   3   2       71.16       50.27      1.79 o 
   2   3   2      159.25      176.49      5.41 o 
   3   3   2      352.24      342.70     12.02 o 
   4   3   2      410.59      425.10     14.77 o 
   5   3   2       15.22       10.17      2.14 o 
   6   3   2       42.53       52.11     10.06 o 
  -6   4   2        0.06       -4.43      4.43 o 
  -5   4   2       11.82       11.85      2.65 o 
  -4   4   2      281.81      290.87     10.81 o 
  -3   4   2       84.26       68.22      2.69 o 
  -2   4   2     2552.20     2828.29     79.14 o 
  -1   4   2       43.33       41.65      1.55 o 
   0   4   2      638.61      693.58     15.73 o 
   1   4   2      325.21      323.69      8.74 o 
   2   4   2      463.54      409.18     13.72 o 
   3   4   2      218.82      243.09      9.15 o 
   4   4   2      156.40      144.89      6.19 o 
   5   4   2       72.61       76.27      5.44 o 
   6   4   2        3.36        0.32      4.51 o 
  -6   5   2        3.93        0.37      4.10 o 
  -5   5   2       35.56       41.18      4.10 o 
  -4   5   2      154.67      157.82      6.35 o 
  -3   5   2     1070.23     1064.92     33.79 o 
  -2   5   2      124.10      126.83      4.19 o 
  -1   5   2       15.91       16.24      1.53 o 
   0   5   2      319.80      380.97     10.40 o 
   1   5   2      342.25      331.78     10.26 o 
   2   5   2     1773.75     1808.83     61.49 o 
   3   5   2     1054.03     1075.12     39.69 o 
   4   5   2       90.34       92.29      8.62 o 
   5   5   2        1.45        4.02      2.70 o 
   6   5   2       13.49       -0.65      4.49 o 
  -6   6   2       26.32       28.57      5.72 o 
  -5   6   2        6.41        8.91      3.15 o 
  -4   6   2       15.19       30.81      4.62 o 
  -3   6   2       48.89       59.13      3.33 o 
  -2   6   2       10.92       24.73      2.00 o 
  -1   6   2      224.46      242.60      7.63 o 
   0   6   2        2.80        3.18      0.94 o 
   1   6   2      262.36      261.39      8.19 o 
   2   6   2        6.24       14.58      2.34 o 
   3   6   2      948.55      938.43     34.71 o 
   4   6   2        9.28        4.52      2.83 o 
   5   6   2      199.11      199.72     12.15 o 
   6   6   2        0.00       -3.88      3.88 o 
  -5   7   2      106.09      116.48     11.24 o 
  -4   7   2      143.11      138.61      7.36 o 
  -3   7   2      125.83      140.61      6.39 o 
  -2   7   2      163.64      157.20      5.33 o 
  -1   7   2       72.39       63.27      2.69 o 
   0   7   2       48.61       52.10      2.65 o 
   1   7   2        0.09       -1.41      1.60 o 
   2   7   2      267.89      262.69      9.84 o 
   3   7   2        6.89       10.57      3.31 o 
   4   7   2      163.50      155.27      7.90 o 
   5   7   2        8.39        7.86      3.84 o 
  -5   8   2        1.25       -4.43      5.49 o 
  -4   8   2      286.58      291.03     13.65 o 
  -3   8   2        1.03       -1.47      2.71 o 
  -2   8   2      347.87      335.19     11.92 o 
  -1   8   2        9.03       10.12      1.47 o 
   0   8   2       51.96       47.47      2.77 o 
   1   8   2      121.09      119.45      4.57 o 
   2   8   2      514.84      481.79     19.04 o 
   3   8   2        0.03        7.87      2.97 o 
   4   8   2       14.18        7.68      5.06 o 
   5   8   2        1.89        6.00      3.39 o 
  -5   9   2        4.66       -1.63      4.19 o 
  -4   9   2        0.22        5.94      2.87 o 
  -3   9   2       42.42       49.22      3.85 o 
  -2   9   2       27.94       26.91      2.80 o 
  -1   9   2       27.69       29.78      2.53 o 
   0   9   2      140.13      134.86      5.59 o 
   1   9   2      331.42      323.21     13.79 o 
   2   9   2      439.64      424.82     16.88 o 
   3   9   2       22.38       18.28      2.73 o 
   4   9   2       30.10       27.93      4.06 o 
   5   9   2        7.48        3.07      3.38 o 
  -4  10   2       15.61       10.92      3.73 o 
  -3  10   2        1.62       -2.37      2.37 o 
  -2  10   2        0.72        5.53      2.63 o 
  -1  10   2       47.87       49.09      3.23 o 
   0  10   2      111.92      116.12      5.29 o 
   1  10   2       24.56       15.46      3.80 o 
   2  10   2        7.69       18.65      3.80 o 
   3  10   2      126.84      114.33      6.61 o 
   4  10   2       10.82        8.49      3.62 o 
  -3  11   2      172.88      158.14     10.45 o 
  -2  11   2        1.27       -1.15      2.35 o 
  -1  11   2       90.41      105.71      5.75 o 
   0  11   2       96.26      100.33      4.90 o 
   1  11   2       45.46       55.08      4.18 o 
   2  11   2       55.75       73.38      5.33 o 
   3  11   2        0.30       -3.54      3.54 o 
  -3  12   2        6.26       12.83      3.42 o 
  -2  12   2       59.88       56.81      6.40 o 
  -1  12   2        8.63        5.07      2.78 o 
   0  12   2       54.86       52.98      4.09 o 
   1  12   2        0.14       -1.37      2.69 o 
   2  12   2       35.69       32.08      4.09 o 
   3  12   2        6.95       11.74      6.00 o 
  -1  13   2       50.46       46.23      4.29 o 
   0  13   2        2.53        6.65      3.42 o 
   1  13   2        8.57        7.88      3.34 o 
  -5   0   3       12.29        7.20      3.88 o 
  -3   0   3        6.86        4.71      3.05 o 
  -1   0   3     1521.71     1612.32     71.34 o 
   1   0   3     7521.97     9112.33    332.37 o 
   3   0   3       12.43       13.80      1.53 o 
   5   0   3      116.61      127.34      7.91 o 
  -6   1   3       44.67       61.13      5.83 o 
  -5   1   3       71.74       63.39      4.03 o 
  -4   1   3        3.43        0.40      1.58 o 
  -3   1   3      218.43      215.49      7.49 o 
  -2   1   3       64.36       65.85      3.10 o 
  -1   1   3     4873.76     5516.75    143.75 o 
   0   1   3      582.25      577.09     13.23 o 
   1   1   3      328.29      328.64      9.95 o 
   2   1   3      278.91      285.33      9.84 o 
   3   1   3        0.17       -0.70      0.70 o 
   4   1   3       42.79       51.49      2.50 o 
   5   1   3        0.93        2.15      1.98 o 
   6   1   3       18.10       23.43      7.28 o 
  -6   2   3       82.99       85.45      5.98 o 
  -5   2   3        6.18        6.27      1.97 o 
  -4   2   3       92.71       85.91      4.40 o 
  -3   2   3       26.11       36.91      2.13 o 
  -2   2   3      831.07      737.39     24.28 o 
  -1   2   3      295.47      359.15      9.47 o 
   0   2   3    15730.00    18247.16    455.08 o 
   1   2   3     8068.87     9553.81    269.42 o 
   2   2   3       83.83       89.44      2.82 o 
   3   2   3      141.38      136.29      5.53 o 
   4   2   3       61.22       64.21      3.92 o 
   5   2   3       39.74       38.33      4.35 o 
   6   2   3        4.92       -2.32      4.15 o 
  -6   3   3        3.44        3.02      4.26 o 
  -5   3   3      268.52      248.62     12.30 o 
  -4   3   3       33.18       36.53      2.68 o 
  -3   3   3      999.12      984.97     32.26 o 
  -2   3   3     1279.34     1436.36     41.55 o 
  -1   3   3      447.81      530.46     13.50 o 
   0   3   3     1645.23     1804.45     46.44 o 
   1   3   3       95.54       91.37      2.72 o 
   2   3   3       10.51        8.91      0.83 o 
   3   3   3       77.19       78.46      3.82 o 
   4   3   3      198.16      185.29      8.30 o 
   5   3   3       12.08       10.97      2.26 o 
   6   3   3       64.51       67.21      6.57 o 
  -6   4   3        0.78       -2.37      4.99 o 
  -5   4   3       13.23       11.23      2.28 o 
  -4   4   3       23.65       21.74      1.83 o 
  -3   4   3        1.44        1.86      1.62 o 
  -2   4   3      189.45      218.82      7.10 o 
  -1   4   3      302.88      335.72      9.22 o 
   0   4   3      293.95      326.75      8.09 o 
   1   4   3      157.99      198.17      6.04 o 
   2   4   3       82.86       70.57      3.18 o 
   3   4   3      911.19      889.75     33.02 o 
   4   4   3        1.53       -1.03      1.03 o 
   5   4   3      154.83      156.22      8.65 o 
   6   4   3        4.34       -4.41      4.79 o 
  -6   5   3        2.83       -4.10      4.10 o 
  -5   5   3        1.72        3.23      2.70 o 
  -4   5   3       15.08       20.88      2.02 o 
  -3   5   3      138.17      159.96      6.33 o 
  -2   5   3     1156.26     1219.65     38.08 o 
  -1   5   3     2659.13     2969.52     87.75 o 
   0   5   3        4.30        5.32      0.91 o 
   1   5   3        0.12       -0.41      0.74 o 
   2   5   3     1520.02     1656.92     56.38 o 
   3   5   3      532.44      507.22     19.15 o 
   4   5   3      291.03      288.21     12.49 o 
   5   5   3       11.38       20.81      3.28 o 
   6   5   3        0.01       -4.39      4.39 o 
  -6   6   3       11.66       15.56      5.05 o 
  -5   6   3        0.33       -0.99      2.89 o 
  -4   6   3      593.78      545.70     23.93 o 
  -3   6   3        0.44        3.77      2.45 o 
  -2   6   3     1099.05     1059.68     33.23 o 
  -1   6   3      669.18      692.92     20.83 o 
   0   6   3        5.84        7.09      1.07 o 
   1   6   3       14.63       15.13      1.37 o 
   2   6   3        0.58        1.86      1.60 o 
   3   6   3        0.36       13.33      4.18 o 
   4   6   3        7.80        6.91      2.69 o 
   5   6   3       23.61       38.01      4.46 o 
   6   6   3        0.27       -5.03      5.05 o 
  -5   7   3       29.07       49.51      7.62 o 
  -4   7   3        3.84        4.91      2.68 o 
  -3   7   3      449.98      416.80     18.52 o 
  -2   7   3      112.60      115.05      4.11 o 
  -1   7   3        4.93        2.04      1.15 o 
   0   7   3       88.24       85.36      3.43 o 
   1   7   3       27.50       24.82      1.75 o 
   2   7   3      199.17      170.01      7.68 o 
   3   7   3      180.26      163.90      7.68 o 
   4   7   3       50.12       59.48      4.56 o 
   5   7   3       11.72       12.31      3.70 o 
  -5   8   3       12.01       18.86      4.53 o 
  -4   8   3        0.02       15.68      3.23 o 
  -3   8   3       47.69       40.82      4.10 o 
  -2   8   3        6.76        6.75      2.41 o 
  -1   8   3      356.93      328.92     11.67 o 
   0   8   3       61.57       60.50      3.13 o 
   1   8   3      210.86      197.84      6.88 o 
   2   8   3       19.90       21.31      2.19 o 
   3   8   3      461.48      448.85     17.88 o 
   4   8   3       11.71       12.93      3.35 o 
   5   8   3       41.32       38.70      4.65 o 
  -5   9   3       18.39       13.52      5.01 o 
  -4   9   3       14.55       14.58      3.14 o 
  -3   9   3       69.20       63.21      4.40 o 
  -2   9   3      130.67      109.09      5.50 o 
  -1   9   3      298.58      295.45     10.82 o 
   0   9   3       24.07       25.62      2.30 o 
   1   9   3      497.40      472.14     15.37 o 
   2   9   3        6.38       17.02      2.66 o 
   3   9   3        0.00        1.10      2.43 o 
   4   9   3        2.35        0.71      3.00 o 
   5   9   3        0.07       -3.44      3.44 o 
  -4  10   3       51.07       50.41      5.01 o 
  -3  10   3        0.56        1.56      2.44 o 
  -2  10   3      102.27      101.65      5.50 o 
  -1  10   3      134.18      116.83      5.28 o 
   0  10   3      448.15      409.37     14.57 o 
   1  10   3        2.06        2.53      2.85 o 
   2  10   3      272.60      249.35     10.03 o 
   3  10   3       26.91       31.23      3.91 o 
   4  10   3       13.17       13.98      3.87 o 
  -3  11   3        1.70        9.70      3.07 o 
  -2  11   3        1.37        4.22      2.50 o 
  -1  11   3      175.98      180.18      8.08 o 
   0  11   3        8.08        5.56      2.13 o 
   1  11   3      319.38      304.07     13.36 o 
   2  11   3      168.17      161.82      8.01 o 
   3  11   3        7.49        8.10      2.99 o 
  -3  12   3       36.28       37.23      4.24 o 
  -2  12   3        8.36        8.76      3.13 o 
  -1  12   3        8.76        9.58      2.78 o 
   0  12   3        0.12       -2.47      2.47 o 
   1  12   3       17.17       12.80      3.10 o 
   2  12   3        9.80        6.14      3.25 o 
   3  12   3       61.23       46.54      9.97 o 
  -1  13   3       67.37       57.98      5.41 o 
   0  13   3       22.17       15.92      3.88 o 
   1  13   3       62.74       55.03      4.86 o 
  -6   0   4      259.56      318.01     31.03 o 
  -4   0   4        9.76       17.59      3.31 o 
  -2   0   4     4022.23     3994.86    175.03 o 
   0   0   4     1159.38      965.93     35.24 o 
   2   0   4      705.54      718.00     28.94 o 
   4   0   4       54.53       44.96      3.01 o 
   6   0   4       60.87       62.12      7.76 o 
  -6   1   4        4.19       10.53      3.53 o 
  -5   1   4       13.75       13.96      2.73 o 
  -4   1   4        0.90        0.59      1.62 o 
  -3   1   4      149.29      204.44      8.88 o 
  -2   1   4      626.04      608.49     20.16 o 
  -1   1   4     1279.14     1063.22     24.70 o 
   0   1   4     4830.11     4618.58    108.49 o 
   1   1   4    18072.33    20000.22    490.37 o 
   2   1   4      583.92      705.01     23.93 o 
   3   1   4       24.01       21.09      1.50 o 
   4   1   4      303.21      273.87      9.74 o 
   5   1   4       26.08       24.98      2.66 o 
   6   1   4       57.03       61.38      9.44 o 
  -6   2   4       18.22       28.60      3.76 o 
  -5   2   4        7.51        5.87      2.12 o 
  -4   2   4        9.20       12.01      1.86 o 
  -3   2   4        0.92       -0.74      1.26 o 
  -2   2   4      503.50      543.83     18.03 o 
  -1   2   4      861.13      892.10     22.54 o 
   0   2   4     6249.06     7144.47    175.74 o 
   1   2   4      619.45      567.96     15.99 o 
   2   2   4        2.27        2.58      0.78 o 
   3   2   4       27.95       28.60      1.76 o 
   4   2   4       24.18       29.10      2.52 o 
   5   2   4      201.50      182.49      9.25 o 
   6   2   4        0.49       -4.35      4.35 o 
  -6   3   4        3.08        0.28      3.92 o 
  -5   3   4       39.35       51.00      3.72 o 
  -4   3   4       10.76       10.19      1.65 o 
  -3   3   4      852.73      848.49     30.06 o 
  -2   3   4      334.92      333.20     10.44 o 
  -1   3   4     1986.83     2130.53     53.36 o 
   0   3   4      102.59      142.57      3.83 o 
   1   3   4       51.07      119.27      3.36 o 
   2   3   4      162.48      195.11      5.82 o 
   3   3   4        1.36       -1.61      1.61 o 
   4   3   4      411.98      377.61     15.80 o 
   5   3   4       41.23       38.09      3.10 o 
   6   3   4       15.77       23.04      5.17 o 
  -6   4   4        9.25        3.12      4.26 o 
  -5   4   4       37.20       27.32      2.61 o 
  -4   4   4      117.84      108.77      4.44 o 
  -3   4   4        7.37        6.52      1.35 o 
  -2   4   4     1473.73     1500.63     44.20 o 
  -1   4   4     1437.88     1681.47     47.00 o 
   0   4   4      996.10     1051.59     26.76 o 
   1   4   4       19.74       42.80      1.87 o 
   2   4   4       13.19        8.44      1.27 o 
   3   4   4        8.04       12.98      1.53 o 
   4   4   4        5.50        2.41      1.61 o 
   5   4   4       57.61       68.65      5.06 o 
   6   4   4        4.19        3.07      4.22 o 
  -6   5   4        0.03       -3.99      3.99 o 
  -5   5   4       23.80       25.36      3.09 o 
  -4   5   4        2.36        3.69      1.69 o 
  -3   5   4      747.12      731.33     28.19 o 
  -2   5   4      222.49      196.67      6.33 o 
  -1   5   4      207.37      213.17      6.41 o 
   0   5   4      824.42      885.93     27.05 o 
   1   5   4      182.54      178.26      5.70 o 
   2   5   4      137.28      147.85      8.51 o 
   3   5   4       30.69       31.15      2.81 o 
   4   5   4      140.28      137.15      6.26 o 
   5   5   4       19.98       26.56      3.64 o 
   6   5   4       18.85       16.93      7.76 o 
  -6   6   4       22.78       16.30      5.82 o 
  -5   6   4        2.70        4.02      3.57 o 
  -4   6   4        5.60       20.41      3.81 o 
  -3   6   4       26.75       32.59      2.31 o 
  -2   6   4       34.07       41.99      2.37 o 
  -1   6   4      566.40      649.89     19.55 o 
   0   6   4      131.80      143.19      4.75 o 
   1   6   4      374.64      395.50     13.61 o 
   2   6   4        1.19        0.67      1.54 o 
   3   6   4      864.69      838.09     31.25 o 
   4   6   4        0.18        0.40      3.28 o 
   5   6   4      124.38      127.88      8.62 o 
   6   6   4       12.38       10.53      5.54 o 
  -5   7   4      129.95      153.50     11.34 o 
  -4   7   4        3.90        5.86      2.65 o 
  -3   7   4      143.33      144.50      9.10 o 
  -2   7   4       60.67       67.75      3.13 o 
  -1   7   4       48.41       56.56      2.51 o 
   0   7   4      141.21      123.81      4.60 o 
   1   7   4       45.95       51.20      2.61 o 
   2   7   4      469.96      498.19     20.56 o 
   3   7   4        0.62        0.53      2.33 o 
   4   7   4       77.19       74.10      5.24 o 
   5   7   4        3.77        4.80      3.46 o 
  -5   8   4        0.22       -1.44      5.69 o 
  -4   8   4      320.71      298.87     13.92 o 
  -3   8   4        9.37        9.63      2.68 o 
  -2   8   4       55.65       63.48      3.46 o 
  -1   8   4      127.26      127.99      4.98 o 
   0   8   4      214.76      191.24      6.72 o 
   1   8   4      157.30      167.30      5.88 o 
   2   8   4      146.94      135.38      7.94 o 
   3   8   4       23.48       28.80      3.49 o 
   4   8   4        4.73        1.38      3.01 o 
   5   8   4        3.53       -0.96      3.44 o 
  -5   9   4       24.98       18.94      7.73 o 
  -4   9   4        6.85        9.32      3.09 o 
  -3   9   4       37.68       32.54      3.25 o 
  -2   9   4       11.05       14.55      3.30 o 
  -1   9   4        6.90        8.39      2.31 o 
   0   9   4      488.78      467.29     16.32 o 
   1   9   4      128.12      116.88      4.95 o 
   2   9   4      457.38      423.01     16.84 o 
   3   9   4       16.17       17.83      2.86 o 
   4   9   4       17.71       23.47      3.87 o 
   5   9   4        7.14        1.85      4.24 o 
  -4  10   4       17.39       29.98      3.89 o 
  -3  10   4       28.97       23.17      3.21 o 
  -2  10   4       18.19       18.25      2.90 o 
  -1  10   4       26.32       30.68      2.73 o 
   0  10   4       89.95       80.27      4.13 o 
   1  10   4      402.48      388.40     14.74 o 
   2  10   4        4.78       10.31      2.33 o 
   3  10   4      195.79      169.36      8.70 o 
   4  10   4        0.11        2.07      3.60 o 
  -3  11   4       75.80       69.90      5.71 o 
  -2  11   4       29.34       27.93      3.18 o 
  -1  11   4       82.78       94.31      5.33 o 
   0  11   4      145.31      133.69      5.96 o 
   1  11   4       38.94       47.30      5.32 o 
   2  11   4       71.16       88.26      5.43 o 
   3  11   4       55.32       53.80      5.01 o 
  -3  12   4       21.58       20.50      9.42 o 
  -2  12   4       66.29       61.90      4.68 o 
  -1  12   4       13.53       14.43      3.09 o 
   0  12   4       41.35       41.62      3.76 o 
   1  12   4        0.72       -0.77      2.85 o 
   2  12   4        5.31        5.71      4.21 o 
  -1  13   4       43.20       53.19      5.19 o 
   0  13   4       35.64       36.87      4.65 o 
   1  13   4        0.36        1.97      3.22 o 
  -5   0   5        2.62       -3.65      3.88 o 
  -3   0   5       11.16       17.73      4.99 o 
  -1   0   5     8502.57     7373.35    216.83 o 
   1   0   5    69337.99    53984.77   2797.05 o 
   3   0   5      212.20      200.08     11.28 o 
   5   0   5       92.49       79.90      7.85 o 
  -6   1   5        0.47       -0.90      3.17 o 
  -5   1   5      102.71      118.86      6.92 o 
  -4   1   5        0.84       -1.82      1.83 o 
  -3   1   5        0.23       -2.89      2.89 o 
  -2   1   5      295.24      248.17      7.23 o 
  -1   1   5      141.52      143.43      3.56 o 
   0   1   5     2390.60     2278.68     52.06 o 
   1   1   5      994.84      978.33     25.24 o 
   2   1   5      279.57      259.52      7.60 o 
   3   1   5        0.34       -0.01      0.96 o 
   4   1   5       66.01       72.28      4.71 o 
   5   1   5       71.53       61.78      3.92 o 
   6   1   5        1.80       -3.10      3.10 o 
  -6   2   5       89.75       92.24      6.15 o 
  -5   2   5        0.01        5.48      2.19 o 
  -4   2   5      192.82      195.98      7.84 o 
  -3   2   5       31.46       35.08      2.27 o 
  -2   2   5     2227.73     2438.94     70.26 o 
  -1   2   5     1161.55     1295.93     32.05 o 
   0   2   5     1107.15     1236.27     33.28 o 
   1   2   5    11135.26    12223.76    311.37 o 
   2   2   5       91.19       91.34      3.47 o 
   3   2   5      111.45      141.61      5.72 o 
   4   2   5       29.90       24.61      3.03 o 
   5   2   5       78.68       79.73      4.79 o 
   6   2   5       29.32       26.37      6.97 o 
  -6   3   5        0.16       -1.11      4.26 o 
  -5   3   5      439.01      414.89     14.45 o 
  -4   3   5        0.65        0.59      1.69 o 
  -3   3   5      135.49      123.38      4.80 o 
  -2   3   5     1525.32     1716.92     50.82 o 
  -1   3   5      186.23      198.93      5.82 o 
   0   3   5     2656.08     3140.74     90.22 o 
   1   3   5      517.17      557.11     14.59 o 
   2   3   5      280.18      220.75      6.24 o 
   3   3   5       52.19       48.58      2.82 o 
   4   3   5      390.01      374.45     17.44 o 
   5   3   5        0.20        3.55      3.44 o 
   6   3   5       29.12       22.64      4.49 o 
  -6   4   5        1.98       -1.61      4.26 o 
  -5   4   5        0.00       -1.80      1.80 o 
  -4   4   5       90.82       91.32      4.40 o 
  -3   4   5       24.91       32.23      1.76 o 
  -2   4   5       50.22       50.57      2.51 o 
  -1   4   5       50.00       39.11      1.90 o 
   0   4   5      123.66      169.59      5.22 o 
   1   4   5      417.74      434.26     14.12 o 
   2   4   5      219.44      196.38      7.17 o 
   3   4   5      710.85      696.52     22.35 o 
   4   4   5       21.52       23.68      2.24 o 
   5   4   5      167.01      158.34      8.83 o 
   6   4   5       13.15        8.71      4.92 o 
  -6   5   5        1.96       -1.90      4.10 o 
  -5   5   5        0.12       -2.99      3.60 o 
  -4   5   5       85.33       78.82      5.41 o 
  -3   5   5      468.05      468.03     18.32 o 
  -2   5   5       66.80       72.61      2.90 o 
  -1   5   5      195.82      230.09      6.53 o 
   0   5   5       32.99       23.18      2.45 o 
   1   5   5       35.90       48.11      2.27 o 
   2   5   5     1910.57     1990.36     73.08 o 
   3   5   5      153.37      143.03      6.12 o 
   4   5   5      228.18      209.70      9.74 o 
   5   5   5       35.35       36.43      3.85 o 
   6   5   5        0.61        1.82      5.32 o 
  -6   6   5       21.54       29.66     12.47 o 
  -5   6   5       16.23       22.36      4.32 o 
  -4   6   5      275.26      302.44     13.88 o 
  -3   6   5       10.72       12.41      2.66 o 
  -2   6   5      303.92      313.59     10.35 o 
  -1   6   5      136.44      138.08      4.83 o 
   0   6   5        4.11        4.70      1.13 o 
   1   6   5       57.94       66.34      3.13 o 
   2   6   5       15.22       14.43      2.27 o 
   3   6   5       38.49       51.17      3.20 o 
   4   6   5       23.37       23.02      4.41 o 
   5   6   5        5.09        9.60      5.12 o 
   6   6   5       11.67        8.05      5.84 o 
  -5   7   5       20.12       29.31      5.86 o 
  -4   7   5        5.89       14.20      2.94 o 
  -3   7   5      302.96      321.76     14.61 o 
  -2   7   5        3.29        5.92      1.46 o 
  -1   7   5      162.35      134.22      5.02 o 
   0   7   5      295.62      300.24      9.39 o 
   1   7   5       11.38       11.52      1.40 o 
   2   7   5      635.24      620.22     25.42 o 
   3   7   5        5.48        9.87      2.34 o 
   4   7   5       41.36       41.67      5.52 o 
   5   7   5        9.81        4.76      3.42 o 
  -5   8   5       10.24        7.60      4.87 o 
  -4   8   5        0.00       22.07      3.81 o 
  -3   8   5      208.61      175.21      9.79 o 
  -2   8   5        1.03        0.66      1.79 o 
  -1   8   5      263.29      250.89      8.62 o 
   0   8   5       90.16       86.53      3.72 o 
   1   8   5      487.93      462.34     15.45 o 
   2   8   5      146.53      134.58      9.28 o 
   3   8   5      323.37      332.24     14.17 o 
   4   8   5        5.30        2.40      3.24 o 
   5   8   5       10.97        9.10      3.82 o 
  -5   9   5       34.06       37.71      7.04 o 
  -4   9   5        0.30        1.27      2.78 o 
  -3   9   5       12.85       13.74      2.73 o 
  -2   9   5       89.71       82.51      4.24 o 
  -1   9   5      199.48      180.50      7.08 o 
   0   9   5      262.56      263.43      9.75 o 
   1   9   5      106.39       97.60      4.27 o 
   2   9   5      223.40      251.50     10.52 o 
   3   9   5       36.37       46.45      3.44 o 
   4   9   5        0.66        5.79      3.29 o 
   5   9   5        3.52       -6.65      6.65 o 
  -4  10   5       50.94       56.78      5.92 o 
  -3  10   5        2.62        4.45      2.58 o 
  -2  10   5        2.04        2.87      2.37 o 
  -1  10   5      156.44      152.94      6.46 o 
   0  10   5      161.23      141.13      6.06 o 
   1  10   5        8.73       27.28      2.83 o 
   2  10   5      102.75      107.92      5.68 o 
   3  10   5       20.66       28.68      5.66 o 
   4  10   5       28.57       31.31      4.88 o 
  -3  11   5        2.90        8.46      3.05 o 
  -2  11   5       59.79       51.48      4.02 o 
  -1  11   5       89.93       81.82      6.30 o 
   0  11   5       28.93       35.16      2.91 o 
   1  11   5      109.50      113.92      6.81 o 
   2  11   5       97.42       96.96      8.18 o 
   3  11   5       30.48       35.57      4.61 o 
  -2  12   5        3.67        3.65      2.85 o 
  -1  12   5       17.67       16.88      3.35 o 
   0  12   5        0.41        1.25      2.60 o 
   1  12   5       64.27       68.16      7.89 o 
   2  12   5        0.01       -0.29      2.96 o 
  -1  13   5       41.78       42.65      4.96 o 
   0  13   5       36.26       44.45      5.18 o 
   1  13   5       28.21       23.54      3.94 o 
  -6   0   6        6.52        4.16      3.92 o 
  -4   0   6        1.55        0.00      3.88 o 
  -2   0   6      253.65      180.05      7.20 o 
   0   0   6     1330.30     1284.53     47.04 o 
   2   0   6      283.22      316.66     12.98 o 
   4   0   6      137.18      115.80      6.98 o 
   6   0   6       74.66       67.32      7.85 o 
  -6   1   6        0.03       -3.90      4.04 o 
  -5   1   6      135.71      119.56      7.11 o 
  -4   1   6       11.19        9.15      2.76 o 
  -3   1   6        0.82        0.52      1.71 o 
  -2   1   6     2883.08     3023.35     89.52 o 
  -1   1   6      567.99      479.34     10.60 o 
   0   1   6      257.59      223.77      5.96 o 
   1   1   6     4688.52     4875.74    136.38 o 
   2   1   6        0.11        0.41      0.78 o 
   3   1   6       13.14       16.13      1.37 o 
   4   1   6      119.78      120.91      5.82 o 
   5   1   6       60.11       59.26      4.61 o 
   6   1   6       13.23        4.68      3.44 o 
  -6   2   6        1.56       10.72      3.38 o 
  -5   2   6      123.55      132.08      6.72 o 
  -4   2   6       13.98       15.75      2.28 o 
  -3   2   6      291.39      250.41     10.37 o 
  -2   2   6        1.14        7.27      1.85 o 
  -1   2   6     2298.78     2309.88     52.19 o 
   0   2   6       56.15       66.11      2.88 o 
   1   2   6        5.27        7.52      1.26 o 
   2   2   6       60.01       62.48      2.88 o 
   3   2   6       85.29       81.26      3.58 o 
   4   2   6        2.15        2.85      1.45 o 
   5   2   6      115.01      120.28      6.37 o 
   6   2   6        4.08        2.82      4.30 o 
  -6   3   6        0.46        1.16      4.10 o 
  -5   3   6       24.44       32.76      2.67 o 
  -4   3   6       68.81       62.10      3.22 o 
  -3   3   6      321.55      292.22     12.10 o 
  -2   3   6     1483.67     1667.50     49.30 o 
  -1   3   6      200.34      243.01      6.61 o 
   0   3   6        3.15        3.45      0.78 o 
   1   3   6     1101.60     1011.40     28.80 o 
   2   3   6     2052.26     2051.20     57.74 o 
   3   3   6        0.23       -0.49      2.15 o 
   4   3   6      106.05      100.90      5.67 o 
   5   3   6      164.69      170.53      8.95 o 
   6   3   6        3.29        5.05      3.82 o 
  -6   4   6       19.79       21.42      5.54 o 
  -5   4   6       37.24       34.34      3.32 o 
  -4   4   6       86.96       82.22      4.28 o 
  -3   4   6       37.74       37.87      2.28 o 
  -2   4   6      774.53      791.80     25.16 o 
  -1   4   6     4988.30     5583.73    178.06 o 
   0   4   6      211.66      216.99      6.85 o 
   1   4   6      337.99      382.27     12.53 o 
   2   4   6       52.73       60.49      2.66 o 
   3   4   6       71.90       64.77      3.59 o 
   4   4   6        0.10       -0.69      2.87 o 
   5   4   6        6.63       10.82      2.97 o 
   6   4   6       16.82       20.99      4.41 o 
  -6   5   6        5.41        3.43      4.89 o 
  -5   5   6       14.27       10.81      3.69 o 
  -4   5   6      105.63      109.12      5.78 o 
  -3   5   6      143.77      155.76      6.90 o 
  -2   5   6       67.65       61.29      2.67 o 
  -1   5   6        0.01       -0.30      0.74 o 
   0   5   6      781.23      791.37     32.05 o 
   1   5   6        0.67       -0.24      1.06 o 
   2   5   6       28.82       27.89      3.88 o 
   3   5   6      159.77      171.80      7.11 o 
   4   5   6      226.80      231.58     10.63 o 
   5   5   6       23.47       20.19      3.40 o 
   6   5   6        8.17        4.37      5.19 o 
  -6   6   6        9.09        6.03      5.19 o 
  -5   6   6        8.87       12.41      4.19 o 
  -4   6   6      100.12      106.29      7.86 o 
  -3   6   6       78.59       91.12      3.97 o 
  -2   6   6        4.20        3.58      1.40 o 
  -1   6   6      912.11     1009.33     28.38 o 
   0   6   6      184.59      218.31      7.40 o 
   1   6   6      561.88      582.32     19.92 o 
   2   6   6        3.91        6.59      1.80 o 
   3   6   6      926.89      905.34     33.77 o 
   4   6   6       15.66       12.61      2.95 o 
   5   6   6       43.12       43.40      4.31 o 
   6   6   6        5.70       12.47      8.03 o 
  -5   7   6       69.13       72.12      9.28 o 
  -4   7   6      122.60      123.67      6.93 o 
  -3   7   6      266.66      259.02     10.79 o 
  -2   7   6       34.42       30.61      2.14 o 
  -1   7   6       46.23       45.49      2.90 o 
   0   7   6        8.26       10.27      1.44 o 
   1   7   6      202.04      185.18      6.65 o 
   2   7   6       86.07       94.19      8.71 o 
   3   7   6       17.16       19.98      2.88 o 
   4   7   6       51.65       51.38      4.54 o 
   5   7   6        0.02       -3.09      3.09 o 
  -5   8   6        2.94        2.61      4.35 o 
  -4   8   6      223.43      198.37      9.96 o 
  -3   8   6        7.73       18.59      2.73 o 
  -2   8   6        5.85        2.15      1.90 o 
  -1   8   6       59.54       62.04      3.05 o 
   0   8   6        8.36        8.70      1.62 o 
   1   8   6      144.97      148.58      5.56 o 
   2   8   6       72.55       73.42      4.09 o 
   3   8   6      105.65      111.08      5.89 o 
   4   8   6       38.92       24.77      4.35 o 
   5   8   6        3.20       -3.40      3.40 o 
  -5   9   6       12.79       21.84      6.71 o 
  -4   9   6       10.58       20.77      4.25 o 
  -3   9   6       14.81       13.61      2.90 o 
  -2   9   6        5.80        9.75      2.96 o 
  -1   9   6        7.12        9.18      1.98 o 
   0   9   6      296.90      300.39     10.63 o 
   1   9   6       60.33       54.02      3.22 o 
   2   9   6      745.21      714.32     27.85 o 
   3   9   6        2.86        9.81      2.43 o 
   4   9   6        3.90        4.06      3.56 o 
  -4  10   6       13.69       19.73      6.16 o 
  -3  10   6       82.06       82.40      5.24 o 
  -2  10   6       14.98       16.46      2.73 o 
  -1  10   6       46.21       43.40      3.09 o 
   0  10   6        1.50        1.35      1.96 o 
   1  10   6      813.18      745.00     29.15 o 
   2  10   6        2.60        7.63      2.19 o 
   3  10   6      150.85      154.40      9.27 o 
   4  10   6        3.29        3.06      3.76 o 
  -3  11   6        4.46        4.03      3.34 o 
  -2  11   6       21.46       18.52      3.00 o 
  -1  11   6       45.92       40.97      4.94 o 
   0  11   6      138.06      141.84      6.17 o 
   1  11   6        4.26        6.93      2.69 o 
   2  11   6       67.28       61.75      5.00 o 
   3  11   6      113.73      118.13      8.30 o 
  -2  12   6       24.84       29.30      3.70 o 
  -1  12   6       10.46       18.48      3.90 o 
   0  12   6       45.66       40.84      3.94 o 
   1  12   6        0.59        7.02      3.12 o 
   2  12   6        6.35       -2.28      2.94 o 
  -1  13   6       14.00       18.19      4.14 o 
   0  13   6      105.12       98.49      8.63 o 
   1  13   6       11.67        7.57      9.14 o 
  -5   0   7       85.81       95.27      8.81 o 
  -3   0   7       49.23       43.08      4.15 o 
  -1   0   7     3491.38     3644.61    114.28 o 
   1   0   7      328.24      268.14     13.30 o 
   3   0   7      276.49      273.32     12.66 o 
   5   0   7        4.22        1.44      3.69 o 
  -6   1   7        2.92        3.85      2.97 o 
  -5   1   7       19.99       28.18      3.59 o 
  -4   1   7        3.57        4.74      4.71 o 
  -3   1   7       91.72       88.96      4.46 o 
  -2   1   7       75.72       75.34      4.41 o 
  -1   1   7      164.49      128.94      3.37 o 
   0   1   7      393.02      398.92      9.77 o 
   1   1   7      940.42      898.51     25.47 o 
   2   1   7      844.05     1016.89     32.21 o 
   3   1   7       41.80       38.12      2.22 o 
   4   1   7       59.37       53.15      4.67 o 
   5   1   7      178.80      169.11      9.09 o 
   6   1   7        1.35       -3.08      3.08 o 
  -6   2   7       62.09       72.70      8.65 o 
  -5   2   7      132.80      146.79      8.22 o 
  -4   2   7      133.38      130.21      6.53 o 
  -3   2   7       37.41       44.23      2.84 o 
  -2   2   7     3224.36     3097.46     96.84 o 
  -1   2   7      965.77      892.57     21.00 o 
   0   2   7      345.46      320.98      9.10 o 
   1   2   7     1526.53     1801.83     48.14 o 
   2   2   7      781.92      735.15     25.15 o 
   3   2   7       79.61       79.15      3.36 o 
   4   2   7      335.86      324.17     12.58 o 
   5   2   7       21.43       19.73      3.80 o 
   6   2   7       37.38       28.74      5.11 o 
  -6   3   7        0.89        1.08      4.10 o 
  -5   3   7      107.42      108.73      7.05 o 
  -4   3   7       44.07       49.12      2.92 o 
  -3   3   7        1.25       -1.19      1.19 o 
  -2   3   7     1346.96     1341.53     37.43 o 
  -1   3   7        5.22        7.53      1.03 o 
   0   3   7     1426.04     1320.50     31.75 o 
   1   3   7       80.97       99.16      3.30 o 
   2   3   7      297.88      340.16     10.53 o 
   3   3   7       93.61      103.23      4.63 o 
   4   3   7      343.28      339.37     16.05 o 
   5   3   7       38.38       48.98      3.91 o 
   6   3   7        4.27        4.54      3.92 o 
  -6   4   7        1.94       -4.26      4.26 o 
  -5   4   7        0.66       -0.35      2.96 o 
  -4   4   7      145.27      145.56      6.25 o 
  -3   4   7      278.27      281.53     12.95 o 
  -2   4   7      166.46      171.74      5.96 o 
  -1   4   7     3798.09     4141.16    129.59 o 
   0   4   7      152.93      164.29      5.37 o 
   1   4   7      957.42      907.90     29.01 o 
   2   4   7     1072.77     1143.37     36.18 o 
   3   4   7      558.65      548.27     19.13 o 
   4   4   7        0.26        3.40      1.87 o 
   5   4   7       68.87       70.32      5.28 o 
   6   4   7       25.90       20.08      4.56 o 
  -6   5   7        0.31       -4.10      4.10 o 
  -5   5   7        0.54       -0.10      3.10 o 
  -4   5   7      223.97      198.33      9.02 o 
  -3   5   7      638.52      625.58     22.25 o 
  -2   5   7      105.87      129.04      6.07 o 
  -1   5   7       15.07       16.89      1.13 o 
   0   5   7      116.75      157.65      6.96 o 
   1   5   7      147.44      189.25      6.94 o 
   2   5   7      808.03      816.44     30.30 o 
   3   5   7      326.85      294.57     10.82 o 
   4   5   7      150.14      187.52      9.88 o 
   5   5   7       42.96       42.26      4.38 o 
   6   5   7        0.44        8.62      5.15 o 
  -6   6   7       20.91       25.48      8.03 o 
  -5   6   7       11.72       15.84      3.69 o 
  -4   6   7       52.70       56.51      4.23 o 
  -3   6   7       16.82       22.16      2.02 o 
  -2   6   7      101.24      117.37      4.60 o 
  -1   6   7       63.26       67.50      2.77 o 
   0   6   7        0.04        2.81      1.50 o 
   1   6   7      255.18      301.08     11.53 o 
   2   6   7      164.97      167.74      7.52 o 
   3   6   7       13.66       13.32      4.84 o 
   4   6   7       40.14       48.21      4.21 o 
   5   6   7        0.61       -2.69      2.69 o 
  -5   7   7       25.99       29.11      5.09 o 
  -4   7   7       63.19       73.99      4.97 o 
  -3   7   7      184.85      186.79      8.12 o 
  -2   7   7       35.83       42.38      2.79 o 
  -1   7   7       35.72       31.66      1.95 o 
   0   7   7      290.27      268.85      9.96 o 
   1   7   7       15.37       18.99      1.74 o 
   2   7   7      257.84      240.86     10.45 o 
   3   7   7      178.80      190.94      8.76 o 
   4   7   7       23.62       20.26      3.35 o 
   5   7   7       12.35       10.46      3.82 o 
  -5   8   7       44.98       40.88      5.73 o 
  -4   8   7        6.34        8.05      3.41 o 
  -3   8   7      222.73      224.39     10.94 o 
  -2   8   7        3.04       -0.25      1.93 o 
  -1   8   7       61.60       73.48      3.40 o 
   0   8   7       27.13       32.22      2.32 o 
   1   8   7      600.29      574.03     19.83 o 
   2   8   7       16.41       18.83      3.59 o 
   3   8   7      118.54      120.52      6.24 o 
   4   8   7        0.56        0.94      2.70 o 
   5   8   7        0.65       -3.46      3.46 o 
  -4   9   7       27.81       24.88      4.35 o 
  -3   9   7        0.60        2.15      2.48 o 
  -2   9   7       65.31       62.83      3.71 o 
  -1   9   7       18.76       16.40      2.35 o 
   0   9   7      211.80      189.64      7.31 o 
   1   9   7       18.24       15.56      2.07 o 
   2   9   7      122.90      163.71      9.00 o 
   3   9   7       46.76       62.08      4.21 o 
   4   9   7        1.52        2.60      3.66 o 
  -4  10   7       24.85       20.23      4.31 o 
  -3  10   7        6.00       12.89      3.05 o 
  -2  10   7        4.92        5.27      2.54 o 
  -1  10   7       47.57       57.34      3.56 o 
   0  10   7      119.41      120.37      5.73 o 
   1  10   7        3.89       25.05      3.94 o 
   2  10   7        0.07       -2.99      2.99 o 
   3  10   7       16.44       27.06      4.20 o 
   4  10   7       45.93       44.53      5.07 o 
  -3  11   7        1.55        2.62      3.28 o 
  -2  11   7      101.09      104.42      5.80 o 
  -1  11   7       18.06       19.22      2.66 o 
   0  11   7       99.30      110.33      5.57 o 
   1  11   7        0.18        3.11      2.25 o 
   2  11   7       38.48       35.77      3.73 o 
   3  11   7       29.39       38.45      6.17 o 
  -2  12   7        0.01        0.36      3.15 o 
  -1  12   7       57.73       58.70      4.44 o 
   0  12   7        1.25        3.78      2.99 o 
   1  12   7       47.80       41.67      4.05 o 
   2  12   7        7.86        6.15      3.64 o 
   0  13   7       31.57       37.32      5.13 o 
  -6   0   8        0.37        4.26      4.49 o 
  -4   0   8        5.98        2.46      3.06 o 
  -2   0   8      824.20      863.68     35.55 o 
   0   0   8       81.09       74.70      3.69 o 
   2   0   8        8.20        9.68      1.76 o 
   4   0   8      331.74      316.92     17.46 o 
   6   0   8       40.09       38.47      6.65 o 
  -6   1   8       10.49        6.41      3.03 o 
  -5   1   8      243.54      259.55     15.23 o 
  -4   1   8       43.96       35.80      3.89 o 
  -3   1   8       10.79        7.31      2.72 o 
  -2   1   8     3410.02     3258.35     98.70 o 
  -1   1   8       85.90       72.52      2.12 o 
   0   1   8      830.99      751.22     20.36 o 
   1   1   8      103.64       95.26      3.33 o 
   2   1   8        7.83       17.33      2.03 o 
   3   1   8       53.17       52.45      2.67 o 
   4   1   8       23.45       21.20      1.86 o 
   5   1   8       92.63      101.88      6.48 o 
   6   1   8        0.14       -3.10      3.10 o 
  -6   2   8        6.19        0.82      3.33 o 
  -5   2   8       20.89       23.68      4.80 o 
  -4   2   8        0.64        7.39      2.05 o 
  -3   2   8      271.51      252.46     10.28 o 
  -2   2   8      611.66      603.75     18.17 o 
  -1   2   8     2097.71     1813.67     40.67 o 
   0   2   8        0.02       -0.80      0.80 o 
   1   2   8     1003.57      850.55     23.09 o 
   2   2   8     1325.22     1340.48     45.73 o 
   3   2   8       43.52       53.83      2.57 o 
   4   2   8       68.22       62.51      4.21 o 
   5   2   8       48.78       48.44      4.34 o 
   6   2   8        8.06        4.90      4.22 o 
  -6   3   8       13.17       20.68      5.28 o 
  -5   3   8        6.16        6.90      2.85 o 
  -4   3   8      391.18      325.30     16.26 o 
  -3   3   8       29.54       17.67      1.71 o 
  -2   3   8       37.89       30.54      2.06 o 
  -1   3   8      725.20      855.58     22.61 o 
   0   3   8       59.38       70.85      2.78 o 
   1   3   8       39.26       42.36      1.93 o 
   2   3   8      397.25      459.11     14.04 o 
   3   3   8      130.96      113.86      4.72 o 
   4   3   8        6.51        3.89      1.86 o 
   5   3   8      166.49      153.29      8.69 o 
   6   3   8        0.23        0.72      3.96 o 
  -6   4   8       21.38       29.30      5.84 o 
  -5   4   8       14.16       11.96      3.37 o 
  -4   4   8        4.12        0.05      2.52 o 
  -3   4   8       12.22       21.56      2.18 o 
  -2   4   8      120.01      136.90      4.88 o 
  -1   4   8      713.65      745.35     25.36 o 
   0   4   8      257.02      292.42      9.64 o 
   1   4   8      211.97      245.59      7.81 o 
   2   4   8        0.04        3.07      1.52 o 
   3   4   8       20.50       23.40      2.75 o 
   4   4   8      166.55      147.94      7.03 o 
   5   4   8        2.36        0.76      2.58 o 
   6   4   8       41.87       31.89      4.96 o 
  -6   5   8        8.05        5.83      5.28 o 
  -5   5   8        5.48       10.10      3.39 o 
  -4   5   8       46.62       31.10      3.08 o 
  -3   5   8       66.43       63.24      3.33 o 
  -2   5   8      460.68      462.60     17.00 o 
  -1   5   8      338.04      340.51     11.13 o 
   0   5   8      502.03      569.03     19.44 o 
   1   5   8      172.76      183.07      7.42 o 
   2   5   8       68.71       65.54      3.01 o 
   3   5   8      238.09      227.64      8.59 o 
   4   5   8      282.37      280.75     14.12 o 
   5   5   8       12.27       13.38      3.26 o 
   6   5   8        0.17        0.10      8.77 o 
  -6   6   8        1.07       -4.43      4.70 o 
  -5   6   8       50.03       52.65      8.31 o 
  -4   6   8       50.45       57.90      4.08 o 
  -3   6   8      172.70      136.81      6.06 o 
  -2   6   8       18.04       27.59      2.84 o 
  -1   6   8      292.85      274.03      9.47 o 
   0   6   8      959.51      862.41     35.07 o 
   1   6   8      488.91      521.01     19.45 o 
   2   6   8        0.61        2.44      1.35 o 
   3   6   8      129.76      127.15      6.02 o 
   4   6   8       67.43       68.26      5.11 o 
   5   6   8        5.23        2.14      3.18 o 
  -5   7   8       27.04       33.62      4.74 o 
  -4   7   8       75.36      103.14      7.44 o 
  -3   7   8      127.05      116.11      5.16 o 
  -2   7   8       86.17       72.82      3.79 o 
  -1   7   8        1.47        0.25      1.05 o 
   0   7   8      328.82      331.89     12.13 o 
   1   7   8      343.86      361.22     12.68 o 
   2   7   8       20.02       19.22      2.29 o 
   3   7   8       22.65       21.41      3.08 o 
   4   7   8       44.28       45.84      4.26 o 
   5   7   8        2.32       -2.54      3.56 o 
  -5   8   8        1.59        3.61      4.00 o 
  -4   8   8       55.28       70.37      6.32 o 
  -3   8   8        0.76        5.61      2.43 o 
  -2   8   8        2.71       -1.27      1.88 o 
  -1   8   8       40.28       32.61      2.25 o 
   0   8   8      388.29      362.11     13.94 o 
   1   8   8      119.69      120.76      8.59 o 
   2   8   8      316.35      309.62     13.33 o 
   3   8   8      137.93      128.12      6.53 o 
   4   8   8       46.03       53.36      4.70 o 
   5   8   8        3.54       -1.71      3.62 o 
  -4   9   8       23.94       28.23      4.54 o 
  -3   9   8        5.21        4.53      2.48 o 
  -2   9   8        1.94        2.87      2.13 o 
  -1   9   8        0.98        0.82      1.95 o 
   0   9   8      286.44      290.72     10.62 o 
   1   9   8        0.77       -1.79      1.93 o 
   2   9   8      568.23      572.84     23.68 o 
   3   9   8        5.62        2.99      2.88 o 
   4   9   8        0.04        0.61      3.73 o 
  -4  10   8        4.36        5.57      3.96 o 
  -3  10   8       74.69       75.24      4.79 o 
  -2  10   8        1.76        3.16      2.59 o 
  -1  10   8       98.10      109.33      5.20 o 
   0  10   8       36.41       34.54      2.66 o 
   1  10   8      588.77      561.89     22.29 o 
   2  10   8        1.85        2.59      2.20 o 
   3  10   8       76.10       79.57      7.02 o 
   4  10   8        5.48        1.55      4.02 o 
  -3  11   8        0.60        7.90      4.72 o 
  -2  11   8       10.21       13.89      2.91 o 
  -1  11   8       15.91       21.34      3.04 o 
   0  11   8      107.90      112.01      5.63 o 
   1  11   8       46.17       39.43      3.39 o 
   2  11   8       63.16       60.97      4.04 o 
   3  11   8       79.23       76.66      6.57 o 
  -2  12   8        5.14        7.11      2.91 o 
  -1  12   8        9.83       11.33      4.13 o 
   0  12   8       23.70       20.85      3.49 o 
   1  12   8        6.25       16.89      3.43 o 
   2  12   8       46.65       39.44      4.23 o 
  -5   0   9      126.65      134.63     16.62 o 
  -3   0   9      276.80      229.82     15.78 o 
  -1   0   9     7538.66     6991.96    218.06 o 
   1   0   9       49.29       68.62      4.06 o 
   3   0   9      483.66      448.40     20.49 o 
   5   0   9       33.49       23.96      5.12 o 
  -6   1   9        1.97        0.95      3.03 o 
  -5   1   9        2.63        3.55      3.42 o 
  -4   1   9       12.87       15.37      3.60 o 
  -3   1   9        8.05        6.42      1.73 o 
  -2   1   9      163.67      208.64      6.81 o 
  -1   1   9     1320.94     1106.00     26.27 o 
   0   1   9      397.27      338.47      8.47 o 
   1   1   9        2.65        4.41      1.67 o 
   2   1   9     7654.17     8368.28    246.73 o 
   3   1   9      156.94      144.63      5.69 o 
   4   1   9       28.77       31.48      2.57 o 
   5   1   9      207.21      197.86     10.34 o 
   6   1   9        6.44        2.94      4.09 o 
  -6   2   9        2.56        4.60      3.12 o 
  -5   2   9       36.38       30.55      7.59 o 
  -4   2   9       88.92       78.70      7.60 o 
  -3   2   9       96.82      101.14      6.69 o 
  -2   2   9       25.50       26.24      2.56 o 
  -1   2   9     1045.41     1105.90     27.67 o 
   0   2   9      253.33      208.34      5.28 o 
   1   2   9       50.00       36.67      1.70 o 
   2   2   9      295.99      310.87      9.64 o 
   3   2   9       14.50       14.12      1.42 o 
   4   2   9      346.04      327.53     14.10 o 
   5   2   9       10.17       13.99      3.20 o 
   6   2   9       29.78       40.25      6.18 o 
  -6   3   9        7.58        8.62      4.89 o 
  -5   3   9       47.38       45.32      7.76 o 
  -4   3   9       91.46      121.45      6.88 o 
  -3   3   9      101.37       89.37      6.25 o 
  -2   3   9     3138.67     3195.06     94.16 o 
  -1   3   9      489.38      478.63     15.88 o 
   0   3   9      320.11      295.01      8.75 o 
   1   3   9      195.35      207.96      6.47 o 
   2   3   9      369.73      390.56     11.58 o 
   3   3   9      179.22      172.63      6.57 o 
   4   3   9        4.63        3.89      1.93 o 
   5   3   9       39.59       40.74      5.54 o 
   6   3   9        0.82        4.84      7.55 o 
  -6   4   9        0.14        4.99      6.37 o 
  -5   4   9       21.90       30.59      4.44 o 
  -4   4   9        0.06       -2.33      2.77 o 
  -3   4   9      156.66      158.18      7.16 o 
  -2   4   9       46.23       46.88      2.51 o 
  -1   4   9     1999.89     2068.58     64.78 o 
   0   4   9        3.16        3.95      1.21 o 
   1   4   9     1143.73     1121.76     31.74 o 
   2   4   9      404.70      413.42     12.05 o 
   3   4   9      219.90      226.65      8.05 o 
   4   4   9       52.81       57.94      3.65 o 
   5   4   9       12.46        7.54      2.81 o 
   6   4   9        6.98        9.54      6.24 o 
  -6   5   9        2.92       15.51      5.48 o 
  -5   5   9        0.28        1.15      2.89 o 
  -4   5   9       25.58       27.33      3.08 o 
  -3   5   9       41.59       47.21      3.54 o 
  -2   5   9        4.33        7.58      1.49 o 
  -1   5   9       69.55       61.38      3.41 o 
   0   5   9      353.09      364.91     13.87 o 
   1   5   9      201.60      188.88      7.57 o 
   2   5   9      214.82      242.01      7.84 o 
   3   5   9       95.05       96.92      5.78 o 
   4   5   9       27.19       30.34      3.76 o 
   5   5   9       48.58       54.66      4.59 o 
   6   5   9        1.83        5.27      4.96 o 
  -5   6   9       11.48       12.22      3.68 o 
  -4   6   9       19.62       22.45      3.80 o 
  -3   6   9       20.05       21.85      2.29 o 
  -2   6   9       25.14       21.41      2.54 o 
  -1   6   9      145.30      139.55      6.40 o 
   0   6   9      950.49      922.51     34.07 o 
   1   6   9      242.70      273.86     10.66 o 
   2   6   9      357.95      378.40     14.47 o 
   3   6   9       48.55       41.49      3.13 o 
   4   6   9       37.19       31.82      3.75 o 
   5   6   9       11.53        6.29      3.16 o 
  -5   7   9        4.91       17.78      5.76 o 
  -4   7   9      174.44      170.41      9.52 o 
  -3   7   9        5.08        3.03      2.16 o 
  -2   7   9      106.21       97.84      5.33 o 
  -1   7   9       48.79       43.45      3.03 o 
   0   7   9       44.22       47.75      3.32 o 
   1   7   9      102.51      127.28      5.65 o 
   2   7   9       97.64       89.55      4.30 o 
   3   7   9      122.29      133.99      6.39 o 
   4   7   9        6.12       10.33      3.28 o 
   5   7   9       20.32       16.59      4.28 o 
  -5   8   9       72.20       79.21      7.49 o 
  -4   8   9       13.11       13.91      3.86 o 
  -3   8   9      123.75      120.07      6.01 o 
  -2   8   9       15.09        8.50      2.18 o 
  -1   8   9       32.08       28.09      2.10 o 
   0   8   9       94.74       96.59      5.59 o 
   1   8   9      535.66      501.00     18.92 o 
   2   8   9        9.41       16.27      4.56 o 
   3   8   9       54.52       58.76      4.14 o 
   4   8   9        7.41        2.63      3.24 o 
   5   8   9        0.21       -2.05      3.70 o 
  -4   9   9       54.52       57.44      5.97 o 
  -3   9   9        0.78       -1.69      2.27 o 
  -2   9   9       96.90       85.05      4.48 o 
  -1   9   9       19.76       18.67      2.42 o 
   0   9   9      266.12      264.65     10.24 o 
   1   9   9      341.73      347.93     13.56 o 
   2   9   9        3.02       10.67      2.46 o 
   3   9   9       31.94       31.06      4.33 o 
   4   9   9        5.88        5.98      3.88 o 
  -4  10   9        0.58        0.03      4.72 o 
  -3  10   9       11.27       12.18      3.52 o 
  -2  10   9       11.83        9.23      2.65 o 
  -1  10   9        0.07       -0.27      3.41 o 
   0  10   9       28.22       24.77      2.79 o 
   1  10   9        7.87       25.38      2.85 o 
   2  10   9      110.56      114.21      6.32 o 
   3  10   9        1.36        1.19      3.73 o 
   4  10   9       57.09       61.90      6.62 o 
  -3  11   9        7.58        8.19      3.71 o 
  -2  11   9       60.26       66.10      4.66 o 
  -1  11   9        1.15        3.64      2.45 o 
   0  11   9      100.39       96.67      5.15 o 
   1  11   9       19.92       17.54      3.21 o 
   2  11   9        4.00        3.51      2.99 o 
   3  11   9       20.89       18.00      4.35 o 
  -2  12   9        2.90        9.62      3.19 o 
  -1  12   9      136.37      102.15      6.35 o 
   0  12   9       10.06       14.21      3.28 o 
   1  12   9       25.45       23.80      3.08 o 
   2  12   9        3.07        8.87      3.07 o 
  -6   0  10        1.62       -3.63      4.26 o 
  -4   0  10       16.20       13.60      2.97 o 
  -2   0  10      162.11      151.93      7.16 o 
   0   0  10       57.79       46.93      2.85 o 
   2   0  10     1421.84     1292.67     70.55 o 
   4   0  10      469.19      444.67     24.09 o 
   6   0  10       20.85       17.12      9.42 o 
  -6   1  10        3.92       -0.29      3.00 o 
  -5   1  10        0.15       -1.39      4.31 o 
  -4   1  10      307.26      292.82     16.37 o 
  -3   1  10       26.19       27.95      3.09 o 
  -2   1  10      434.62      391.27     11.54 o 
  -1   1  10      390.90      358.44     11.14 o 
   0   1  10       37.08       50.65      1.97 o 
   1   1  10        0.21       -1.31      1.31 o 
   2   1  10      113.89      141.06      7.00 o 
   3   1  10      163.36      157.72      6.21 o 
   4   1  10       22.66       20.53      2.34 o 
   5   1  10       36.43       45.07      5.44 o 
   6   1  10        4.06        0.99      4.37 o 
  -6   2  10        0.28       -1.04      2.98 o 
  -5   2  10       39.51       31.68      6.11 o 
  -4   2  10        0.13        7.19      4.05 o 
  -3   2  10      996.09      896.39     33.31 o 
  -2   2  10        2.56        5.55      1.14 o 
  -1   2  10     2490.83     2662.70     74.71 o 
   0   2  10        1.80        3.52      1.83 o 
   1   2  10      288.81      250.22      7.04 o 
   2   2  10      794.56      908.73     26.08 o 
   3   2  10        0.09        3.50      1.50 o 
   4   2  10       53.41       47.48      3.47 o 
   5   2  10        8.89        4.28      2.99 o 
   6   2  10        7.91        7.60      4.69 o 
  -6   3  10       19.06       30.77      8.03 o 
  -5   3  10        0.13        0.25      3.56 o 
  -4   3  10     1013.15     1011.73     76.77 o 
  -3   3  10        5.01        1.26      2.21 o 
  -2   3  10       10.92       13.87      1.85 o 
  -1   3  10      718.78      720.57     20.47 o 
   0   3  10        6.91        9.28      1.27 o 
   1   3  10      127.15      116.25      4.41 o 
   2   3  10        0.43        3.14      1.13 o 
   3   3  10      492.07      470.72     16.54 o 
   4   3  10        9.80       10.03      3.10 o 
   5   3  10      125.96      126.83     11.22 o 
   6   3  10        1.45        2.55      4.64 o 
  -6   4  10        5.59        9.50      5.05 o 
  -5   4  10       22.38       20.78      4.80 o 
  -4   4  10        9.94        8.11      3.83 o 
  -3   4  10       29.94       26.28      3.30 o 
  -2   4  10      138.23      126.18      5.10 o 
  -1   4  10       85.11       94.87      5.02 o 
   0   4  10      340.07      338.99     13.63 o 
   1   4  10        8.78        4.77      1.22 o 
   2   4  10      243.99      234.08      7.69 o 
   3   4  10       24.17       20.88      1.98 o 
   4   4  10      208.93      221.88      9.35 o 
   5   4  10        9.02       13.37      3.11 o 
   6   4  10       46.83       43.64      5.66 o 
  -6   5  10       14.45       17.08      5.44 o 
  -5   5  10        0.49       -1.56      3.15 o 
  -4   5  10        2.61       -0.33      3.36 o 
  -3   5  10       57.81       52.62      3.48 o 
  -2   5  10      599.55      615.23     21.43 o 
  -1   5  10        0.32       -1.38      1.38 o 
   0   5  10      206.38      229.41      8.56 o 
   1   5  10      376.58      398.11     14.10 o 
   2   5  10       76.43       79.10      3.24 o 
   3   5  10      126.88      140.59      5.56 o 
   4   5  10       63.25       68.30      5.11 o 
   5   5  10       17.10       27.39      3.69 o 
   6   5  10        3.44        9.78      4.54 o 
  -5   6  10       74.06       79.28      6.21 o 
  -4   6  10        3.90       -0.68      3.07 o 
  -3   6  10      199.17      203.86      8.27 o 
  -2   6  10       85.69       87.36      4.10 o 
  -1   6  10       71.31       79.71      3.95 o 
   0   6  10       33.01       51.52      4.36 o 
   1   6  10      294.58      278.84     10.93 o 
   2   6  10        0.02        2.72      1.84 o 
   3   6  10        2.56        5.45      2.60 o 
   4   6  10        5.20        5.61      3.03 o 
   5   6  10        0.00        0.98      3.17 o 
  -5   7  10        9.60        9.02      3.86 o 
  -4   7  10       21.14       37.14      5.49 o 
  -3   7  10      175.19      156.69      6.50 o 
  -2   7  10      132.45      135.03      6.32 o 
  -1   7  10       45.71       41.61      2.85 o 
   0   7  10      116.98      126.01      6.22 o 
   1   7  10      572.39      566.33     21.18 o 
   2   7  10       12.08       11.91      2.11 o 
   3   7  10      226.33      254.01     10.66 o 
   4   7  10        4.87        7.30      3.27 o 
   5   7  10        3.49        6.36      3.47 o 
  -5   8  10        0.83        9.58      4.73 o 
  -4   8  10        0.52        4.17      3.46 o 
  -3   8  10        0.00        1.27      2.14 o 
  -2   8  10       11.22        7.38      2.24 o 
  -1   8  10       78.10       75.00      3.55 o 
   0   8  10      378.35      372.83     13.37 o 
   1   8  10       12.19       24.50      3.63 o 
   2   8  10      378.42      374.62     15.90 o 
   3   8  10      212.65      220.37     12.47 o 
   4   8  10       13.87       20.70      3.90 o 
   5   8  10        4.29        1.06      4.15 o 
  -4   9  10       36.13       38.11      4.79 o 
  -3   9  10        1.35        0.69      2.47 o 
  -2   9  10        2.32        1.79      2.11 o 
  -1   9  10        1.40       -0.37      1.99 o 
   0   9  10      171.94      158.65      6.75 o 
   1   9  10      166.30      176.91      9.15 o 
   2   9  10      188.73      186.93      8.90 o 
   3   9  10       43.65       52.53      4.66 o 
   4   9  10        0.00       -2.34      3.77 o 
  -4  10  10        2.40        2.57      3.70 o 
  -3  10  10       46.39       49.40      4.99 o 
  -2  10  10        0.04        1.36      2.59 o 
  -1  10  10       51.57       59.94      5.89 o 
   0  10  10       20.59       18.04      2.41 o 
   1  10  10      167.65      151.35      7.28 o 
   2  10  10       18.54       24.71      3.14 o 
   3  10  10       30.00       20.02      4.74 o 
   4  10  10        3.54        7.20      4.53 o 
  -3  11  10        3.27        5.46      3.80 o 
  -2  11  10       15.01       15.08      3.19 o 
  -1  11  10        4.65        2.04      2.39 o 
   0  11  10       48.47       34.46      3.43 o 
   1  11  10       61.58       59.56      4.16 o 
   2  11  10       20.02       26.35      3.16 o 
   3  11  10       25.94       21.56      4.77 o 
  -2  12  10       44.60       44.45      4.69 o 
  -1  12  10       17.90       21.37      3.55 o 
   0  12  10        0.01        5.52      3.34 o 
   1  12  10        6.36        6.97      2.69 o 
   2  12  10       60.28       59.73      5.99 o 
  -5   0  11        7.58        3.88      6.09 o 
  -3   0  11      305.59      275.91     28.26 o 
  -1   0  11       37.34       20.51      2.12 o 
   1   0  11      524.10      462.90     21.54 o 
   3   0  11       53.13       49.58      3.52 o 
   5   0  11       41.18       32.39      5.53 o 
  -6   1  11        5.61        9.62      3.34 o 
  -5   1  11       17.54       18.56      5.48 o 
  -4   1  11      422.06      386.15     27.03 o 
  -3   1  11       80.90       62.05      7.52 o 
  -2   1  11       64.08       34.54      1.75 o 
  -1   1  11      176.18      189.16      6.65 o 
   0   1  11       34.61       33.24      2.22 o 
   1   1  11      124.96      123.92      6.31 o 
   2   1  11     1816.67     1868.91     62.83 o 
   3   1  11      561.62      537.32     18.75 o 
   4   1  11        0.81        3.87      2.83 o 
   5   1  11       78.22       85.39      6.80 o 
   6   1  11       14.27       15.91      4.84 o 
  -6   2  11        0.24       -2.86      2.86 o 
  -5   2  11        0.36        5.34      4.99 o 
  -4   2  11        5.20        9.97      5.54 o 
  -3   2  11       40.12       50.45      6.14 o 
  -2   2  11      933.22      791.74     23.05 o 
  -1   2  11      178.46      235.02      8.13 o 
   0   2  11      229.38      202.10      7.04 o 
   1   2  11       14.78       14.96      1.72 o 
   2   2  11      198.16      195.64      6.19 o 
   3   2  11       82.29       93.45      4.46 o 
   4   2  11      270.33      261.24     11.47 o 
   5   2  11        0.00        2.37      2.95 o 
   6   2  11       22.87       14.88      4.84 o 
  -6   3  11        5.97        9.28      4.02 o 
  -5   3  11       12.12       11.28      4.13 o 
  -4   3  11       92.75       95.19     11.12 o 
  -3   3  11       20.64       20.25      2.50 o 
  -2   3  11      685.91      658.67     21.24 o 
  -1   3  11      291.32      280.69      8.51 o 
   0   3  11        9.79       12.07      1.49 o 
   1   3  11     1031.75      986.43     29.52 o 
   2   3  11      107.04       95.96      3.61 o 
   3   3  11      710.34      692.01     25.97 o 
   4   3  11       40.87       40.23      3.33 o 
   5   3  11       16.89       25.21      4.77 o 
   6   3  11        4.11        5.98      4.30 o 
  -6   4  11        0.02        2.90      4.89 o 
  -5   4  11       31.89       40.88      5.20 o 
  -4   4  11        0.12        3.10      3.71 o 
  -3   4  11      133.33      118.63      6.94 o 
  -2   4  11        1.81        2.02      1.73 o 
  -1   4  11      340.33      331.53     12.00 o 
   0   4  11        9.37       16.45      2.89 o 
   1   4  11      408.29      424.88     12.48 o 
   2   4  11      156.14      177.22      6.52 o 
   3   4  11       13.36        9.51      1.83 o 
   4   4  11      160.41      148.94      6.86 o 
   5   4  11        2.06        0.13      3.49 o 
   6   4  11        0.30        5.09      4.54 o 
  -6   5  11       10.73       17.84      6.65 o 
  -5   5  11        0.37       -2.14      3.33 o 
  -4   5  11        0.13       -2.78      2.78 o 
  -3   5  11      265.92      254.92     11.23 o 
  -2   5  11       15.03       20.24      2.31 o 
  -1   5  11      225.74      186.64      6.57 o 
   0   5  11      164.02      170.52      7.18 o 
   1   5  11      178.93      174.00      5.98 o 
   2   5  11       37.68       43.57      2.17 o 
   3   5  11       45.27       40.16      2.98 o 
   4   5  11        0.12        2.85      2.72 o 
   5   5  11       39.15       45.27      4.69 o 
  -5   6  11        4.79       11.80      4.17 o 
  -4   6  11        0.98        1.23      3.04 o 
  -3   6  11      135.76      143.16      6.22 o 
  -2   6  11       14.55       16.10      2.42 o 
  -1   6  11       83.79       77.07      4.76 o 
   0   6  11     1264.84     1187.30     43.65 o 
   1   6  11       48.19       58.16      3.16 o 
   2   6  11      415.88      416.38     13.94 o 
   3   6  11        0.34        0.18      2.07 o 
   4   6  11      115.01      118.00      6.79 o 
   5   6  11       20.13       29.31      3.99 o 
  -5   7  11        0.08        4.25      3.96 o 
  -4   7  11      115.59      112.44     11.35 o 
  -3   7  11       27.32       29.31      3.09 o 
  -2   7  11      234.89      222.61     12.70 o 
  -1   7  11        1.95        1.46      1.61 o 
   0   7  11       23.31       21.93      2.29 o 
   1   7  11      241.72      245.92     10.02 o 
   2   7  11        1.14       -0.22      2.04 o 
   3   7  11        0.06        5.85      3.04 o 
   4   7  11        5.36        4.65      2.99 o 
   5   7  11       33.26       36.21      4.41 o 
  -5   8  11       70.26       99.95     11.82 o 
  -4   8  11        0.17        1.53      3.36 o 
  -3   8  11      116.34      110.85      5.39 o 
  -2   8  11       32.64       40.07      3.30 o 
  -1   8  11       67.26       72.94      4.02 o 
   0   8  11       23.17       22.92      2.51 o 
   1   8  11       13.91       20.33      2.85 o 
   2   8  11       65.23       71.12      4.47 o 
   3   8  11        2.13       10.25      3.31 o 
   4   8  11        5.81        5.55      3.43 o 
  -4   9  11       14.94       25.04      4.38 o 
  -3   9  11        0.58        3.75      3.94 o 
  -2   9  11       76.40       67.18      4.29 o 
  -1   9  11       35.34       34.45      2.81 o 
   0   9  11      142.63      150.84      5.99 o 
   1   9  11      284.53      302.77     12.01 o 
   2   9  11        0.51        0.16      2.14 o 
   3   9  11       63.28       64.95      5.20 o 
   4   9  11        3.11        1.11      3.89 o 
  -4  10  11       10.02        7.83      3.99 o 
  -3  10  11        8.04       18.29      4.08 o 
  -2  10  11       31.78       27.02      3.61 o 
  -1  10  11        0.01       -0.85      2.03 o 
   0  10  11       20.12       12.82      2.35 o 
   1  10  11       18.24       24.25      3.03 o 
   2  10  11      201.99      188.39      9.01 o 
   3  10  11        0.20       -3.17      3.17 o 
  -3  11  11       10.64       12.41      6.73 o 
  -2  11  11       29.25       30.92      3.99 o 
  -1  11  11        9.40       14.92      2.70 o 
   0  11  11       51.15       41.99      3.55 o 
   1  11  11        8.65       14.37      2.74 o 
   2  11  11       25.63       24.87      3.22 o 
   3  11  11       19.05       20.01      7.21 o 
  -2  12  11        1.26        5.37      3.33 o 
  -1  12  11      122.61      120.36      7.22 o 
   0  12  11       17.91       20.02      3.61 o 
   1  12  11       14.07       17.92      3.04 o 
  -6   0  12        0.54       -4.39      4.39 o 
  -4   0  12       15.84       14.40      7.20 o 
  -2   0  12      861.99      777.80     45.06 o 
   0   0  12        5.08       -2.05      2.52 o 
   2   0  12      214.98      221.59     14.15 o 
   4   0  12      288.18      251.87     17.80 o 
   6   0  12        3.23        4.39      6.93 o 
  -6   1  12        4.33        1.90      3.19 o 
  -5   1  12       11.58       10.25      5.09 o 
  -4   1  12      139.41      168.98     19.94 o 
  -3   1  12       83.99       87.74      6.50 o 
  -2   1  12      386.96      354.62     10.80 o 
  -1   1  12      341.36      276.73      9.41 o 
   0   1  12      158.17      141.08      6.24 o 
   1   1  12        0.58        1.31      1.63 o 
   2   1  12      119.22      122.52      6.89 o 
   3   1  12      647.43      611.31     21.20 o 
   4   1  12      130.09      122.54      6.35 o 
   5   1  12        9.45       12.73      3.35 o 
   6   1  12        5.10        1.08      4.53 o 
  -6   2  12        0.07       -0.13      3.81 o 
  -5   2  12       69.72       70.34      8.62 o 
  -4   2  12       23.58       39.59      6.85 o 
  -3   2  12      534.03      543.97     23.93 o 
  -2   2  12      395.51      339.61     10.41 o 
  -1   2  12     2330.20     2193.36     61.98 o 
   0   2  12       16.84       18.83      1.80 o 
   1   2  12        3.40        3.50      1.58 o 
   2   2  12       82.39       76.45      3.64 o 
   3   2  12      164.21      150.02      7.25 o 
   4   2  12       16.02       22.13      2.85 o 
   5   2  12       92.47      104.79      7.01 o 
   6   2  12        3.79        3.34      5.23 o 
  -6   3  12        9.38        7.24      9.00 o 
  -5   3  12        4.25        3.11      5.05 o 
  -4   3  12      110.15      124.69     12.94 o 
  -3   3  12      285.26      290.73     13.03 o 
  -2   3  12       43.75       44.52      2.44 o 
  -1   3  12      517.35      517.51     15.15 o 
   0   3  12       54.80       59.31      2.73 o 
   1   3  12       32.35       22.66      2.20 o 
   2   3  12       27.07       22.95      1.85 o 
   3   3  12       24.97       38.39      3.09 o 
   4   3  12        7.88       15.87      2.62 o 
   5   3  12       71.91       77.36      8.44 o 
   6   3  12        8.93        6.22      4.43 o 
  -6   4  12        0.15        7.76      5.09 o 
  -5   4  12        3.63        6.16      3.71 o 
  -4   4  12        3.98        0.63      5.68 o 
  -3   4  12       41.06       34.67      3.49 o 
  -2   4  12      517.24      552.27     16.92 o 
  -1   4  12      137.25      134.19      5.28 o 
   0   4  12     1809.18     1860.03     58.41 o 
   1   4  12      193.06      197.02      7.10 o 
   2   4  12      643.74      642.62     18.81 o 
   3   4  12       22.69       23.53      2.21 o 
   4   4  12      108.44      101.07      5.42 o 
   5   4  12        1.74        1.92      3.71 o 
   6   4  12       21.98       22.89      5.05 o 
  -5   5  12        4.27        3.48      3.74 o 
  -4   5  12       18.23       22.31      4.51 o 
  -3   5  12      160.21      155.15      8.66 o 
  -2   5  12      251.31      232.72      8.98 o 
  -1   5  12      202.73      177.36     10.18 o 
   0   5  12       64.97       60.29      3.37 o 
   1   5  12      522.79      556.40     18.13 o 
   2   5  12        0.72        1.67      1.28 o 
   3   5  12        1.48        3.70      1.50 o 
   4   5  12       52.34       58.14      4.53 o 
   5   5  12       16.54       25.34      4.76 o 
  -5   6  12       51.69       61.20      7.36 o 
  -4   6  12        1.04        4.13      3.35 o 
  -3   6  12        4.61        6.30      2.83 o 
  -2   6  12       33.70       36.74      2.75 o 
  -1   6  12       56.88       59.83      3.38 o 
   0   6  12      396.82      386.09     14.47 o 
   1   6  12       21.75       29.69      3.38 o 
   2   6  12        3.03       11.42      1.78 o 
   3   6  12        2.30        2.87      2.93 o 
   4   6  12        5.02        9.20      3.36 o 
   5   6  12        0.12        5.63      3.20 o 
  -5   7  12        0.24       -3.80      3.80 o 
  -4   7  12       18.15       19.58      4.19 o 
  -3   7  12        1.01        3.52      2.23 o 
  -2   7  12      173.13      155.78      6.69 o 
  -1   7  12      114.90      115.04      5.99 o 
   0   7  12      174.92      162.30      7.04 o 
   1   7  12      777.29      779.69     27.07 o 
   2   7  12       49.46       51.13      3.36 o 
   3   7  12      132.90      126.05      6.86 o 
   4   7  12       13.12       10.62      3.33 o 
   5   7  12        3.33        9.65      3.66 o 
  -5   8  12        2.53       10.96      4.55 o 
  -4   8  12       21.12       14.17      4.18 o 
  -3   8  12        0.43        2.17      2.29 o 
  -2   8  12       26.85       43.99      3.57 o 
  -1   8  12      118.76      106.69      6.51 o 
   0   8  12      251.32      243.76     12.31 o 
   1   8  12       38.42       33.03      3.55 o 
   2   8  12      270.50      266.29     10.39 o 
   3   8  12       72.16       79.40      5.13 o 
   4   8  12       10.21        3.91      4.96 o 
  -4   9  12       23.85       27.22      4.57 o 
  -3   9  12       15.07       15.95      5.01 o 
  -2   9  12        0.02        1.70      2.41 o 
  -1   9  12       36.03       38.53      2.96 o 
   0   9  12       13.57       13.33      2.75 o 
   1   9  12      200.39      198.14      7.73 o 
   2   9  12       14.20       16.02      3.19 o 
   3   9  12       26.16       30.19      4.00 o 
   4   9  12        1.12       -1.14      3.79 o 
  -3  10  12       22.44       24.60      4.20 o 
  -2  10  12        4.19        5.48      2.69 o 
  -1  10  12       14.71        8.93      2.30 o 
   0  10  12        0.09        4.19      2.03 o 
   1  10  12       54.22       69.26      4.39 o 
   2  10  12        3.37        8.97      2.60 o 
   3  10  12        4.94       -0.28      3.52 o 
  -3  11  12        4.84        2.48      3.71 o 
  -2  11  12        5.80        6.68      3.20 o 
  -1  11  12       54.94       55.04      4.13 o 
   0  11  12        7.17        5.19      2.75 o 
   1  11  12       53.72       57.81      3.90 o 
   2  11  12        1.51        4.85      4.86 o 
  -1  12  12       14.13       19.11      4.63 o 
   0  12  12       26.39       24.25      3.46 o 
   1  12  12        0.00        1.82      2.71 o 
  -5   0  13        0.10       -4.43      6.65 o 
  -3   0  13       97.18       76.47      8.42 o 
  -1   0  13     1434.72     1501.61     78.02 o 
   1   0  13       73.26       92.67      7.72 o 
   3   0  13        0.12        5.09      3.28 o 
   5   0  13       34.82       36.05      6.24 o 
  -6   1  13        4.59        3.43      3.99 o 
  -5   1  13        4.12        5.14      4.89 o 
  -4   1  13      615.75      595.82     40.74 o 
  -3   1  13      332.99      290.54     18.75 o 
  -2   1  13        8.31        6.83      1.46 o 
  -1   1  13      433.83      327.14     11.03 o 
   0   1  13        0.01       -0.60      1.66 o 
   1   1  13        3.63        1.99      1.85 o 
   2   1  13       18.62       24.22      2.12 o 
   3   1  13      368.98      404.08     16.33 o 
   4   1  13       15.12       22.03      2.87 o 
   5   1  13       10.16        6.96      3.31 o 
   6   1  13       18.80       26.37      5.58 o 
  -6   2  13        0.43       -0.13      5.25 o 
  -5   2  13        3.07       -4.32      4.89 o 
  -4   2  13       12.68        8.13      5.19 o 
  -3   2  13       92.68       96.61      5.57 o 
  -2   2  13      239.70      230.89      7.20 o 
  -1   2  13      837.67      822.73     25.05 o 
   0   2  13      171.11      150.53      6.03 o 
   1   2  13       12.93       15.34      1.85 o 
   2   2  13      536.18      488.20     17.17 o 
   3   2  13       82.05       75.88      6.70 o 
   4   2  13       91.36      105.86      6.98 o 
   5   2  13       13.72       21.15      3.80 o 
   6   2  13       16.67       20.52      5.32 o 
  -6   3  13        5.24        5.50      4.21 o 
  -5   3  13        3.20        5.82      7.48 o 
  -4   3  13        1.18       10.44      4.74 o 
  -3   3  13      104.58       85.71      4.80 o 
  -2   3  13        8.02        8.10      1.68 o 
  -1   3  13        0.12        1.74      1.37 o 
   0   3  13       34.09       32.50      2.34 o 
   1   3  13      204.74      215.97      7.34 o 
   2   3  13       17.81       13.16      1.80 o 
   3   3  13      193.42      209.25      8.80 o 
   4   3  13      146.18      125.45      6.77 o 
   5   3  13        0.36        1.19      4.59 o 
   6   3  13        2.82        1.10      4.39 o 
  -6   4  13        0.00       -4.21      4.21 o 
  -5   4  13       39.54       38.85      5.38 o 
  -4   4  13       12.48       16.77      4.51 o 
  -3   4  13       64.96       62.15      4.63 o 
  -2   4  13      100.94      116.99      4.42 o 
  -1   4  13      122.87      138.48      5.08 o 
   0   4  13      234.54      220.74      8.01 o 
   1   4  13        2.43        3.31      2.49 o 
   2   4  13        1.54        5.02      1.91 o 
   3   4  13        3.12       -2.44      2.44 o 
   4   4  13       17.23       18.38      2.85 o 
   5   4  13       18.66       15.84      4.20 o 
  -5   5  13        1.64        0.48      3.51 o 
  -4   5  13        0.21        0.93      3.89 o 
  -3   5  13       26.81       13.55      3.08 o 
  -2   5  13       73.43       68.75      4.87 o 
  -1   5  13      266.53      248.35     12.22 o 
   0   5  13        0.50        0.54      2.10 o 
   1   5  13      243.13      262.94      9.87 o 
   2   5  13       13.53       12.93      1.64 o 
   3   5  13       66.26       61.23      3.81 o 
   4   5  13        1.46       -0.84      3.41 o 
   5   5  13       26.25       18.61      4.50 o 
  -5   6  13        5.21       10.30      4.25 o 
  -4   6  13       16.84       14.35      3.76 o 
  -3   6  13      120.50      124.03      6.63 o 
  -2   6  13       16.05       10.83      2.33 o 
  -1   6  13      104.62      100.11      6.06 o 
   0   6  13      466.11      488.10     17.61 o 
   1   6  13       33.89       39.24      2.94 o 
   2   6  13      321.36      329.27     12.06 o 
   3   6  13       30.34       20.54      4.01 o 
   4   6  13       17.60       25.34      3.81 o 
   5   6  13        8.11        3.39      4.16 o 
  -5   7  13        6.54        7.86      4.20 o 
  -4   7  13       74.14       70.89      6.03 o 
  -3   7  13        1.57        7.15      2.54 o 
  -2   7  13       51.55       50.36      3.85 o 
  -1   7  13      122.78      106.19      5.86 o 
   0   7  13       17.41       18.36      2.34 o 
   1   7  13      395.43      418.44     15.33 o 
   2   7  13       31.37       32.82      3.17 o 
   3   7  13        4.08        4.18      2.83 o 
   4   7  13        0.35        2.05      3.45 o 
   5   7  13       29.96       26.88      4.95 o 
  -4   8  13        0.00        4.03      3.65 o 
  -3   8  13       77.35       85.45      6.03 o 
  -2   8  13        1.66        1.63      2.22 o 
  -1   8  13       29.03       30.93      3.71 o 
   0   8  13        0.04        3.24      2.07 o 
   1   8  13      124.20      137.27      6.27 o 
   2   8  13      106.81      121.51      5.82 o 
   3   8  13       31.93       36.47      3.98 o 
   4   8  13        2.92       -0.78      3.26 o 
  -4   9  13        4.65        5.95      3.99 o 
  -3   9  13        3.24        4.69      3.03 o 
  -2   9  13       59.94       59.13      4.03 o 
  -1   9  13       54.94       56.74      5.60 o 
   0   9  13        5.51       -0.69      1.87 o 
   1   9  13      135.41      144.74      5.94 o 
   2   9  13        5.83        4.21      2.18 o 
   3   9  13       68.13       82.55      5.63 o 
   4   9  13        0.64        4.08      3.59 o 
  -3  10  13        1.15        3.80      3.48 o 
  -2  10  13       58.15       63.58      6.48 o 
  -1  10  13        5.33        3.81      2.15 o 
   0  10  13      115.75      114.48      5.55 o 
   1  10  13       27.85       24.17      2.82 o 
   2  10  13      112.39      111.02      5.68 o 
   3  10  13        0.00       -3.21      3.21 o 
  -2  11  13       29.63       28.66      4.09 o 
  -1  11  13        7.51       10.86      2.85 o 
   0  11  13       12.89       11.64      2.93 o 
   1  11  13        0.29        5.46      2.84 o 
   2  11  13       47.80       40.19      5.37 o 
  -1  12  13       21.62       27.77      3.93 o 
   0  12  13       21.97       26.32      3.54 o 
   1  12  13        1.63        5.70      2.94 o 
  -6   0  14        1.81        2.22      8.31 o 
  -4   0  14      105.06       85.87     13.30 o 
  -2   0  14      664.79      526.69     28.21 o 
   0   0  14      199.34      184.93     11.20 o 
   2   0  14      195.82      171.37     14.12 o 
   4   0  14      116.93      128.55     11.91 o 
   6   0  14        0.68       -0.18      5.12 o 
  -6   1  14        2.48        0.52      5.67 o 
  -5   1  14        2.00       -0.40      4.89 o 
  -4   1  14        9.15       20.39      5.67 o 
  -3   1  14      226.41      220.26     14.65 o 
  -2   1  14       50.38       49.11      3.02 o 
  -1   1  14       43.74       53.82      3.09 o 
   0   1  14        1.30       -0.45      1.71 o 
   1   1  14       71.34       78.50      6.29 o 
   2   1  14      125.58       99.46      5.20 o 
   3   1  14     1627.58     1568.98     67.02 o 
   4   1  14      204.74      187.02      9.33 o 
   5   1  14        6.67        7.65      3.51 o 
   6   1  14        6.92        4.36      4.98 o 
  -6   2  14        0.76        5.89      4.39 o 
  -5   2  14       11.63       14.69      7.76 o 
  -4   2  14        4.05        0.35      4.65 o 
  -3   2  14      485.75      436.74     18.30 o 
  -2   2  14       73.26       81.79      3.31 o 
  -1   2  14        7.69       14.62      2.87 o 
   0   2  14       24.11       30.36      2.47 o 
   1   2  14        8.69        5.09      1.73 o 
   2   2  14        7.34       10.67      1.99 o 
   3   2  14      495.99      451.19     19.07 o 
   4   2  14        1.72        5.28      2.65 o 
   5   2  14       63.45       60.44      6.49 o 
   6   2  14        6.36        7.33      8.33 o 
  -6   3  14        7.32        9.54      4.64 o 
  -5   3  14        1.04       14.27      6.23 o 
  -4   3  14       54.80       52.51      7.57 o 
  -3   3  14      343.00      333.94     13.51 o 
  -2   3  14      126.17      112.71      4.70 o 
  -1   3  14      313.67      329.79     10.79 o 
   0   3  14       72.22       72.28      3.57 o 
   1   3  14      109.90      103.89      4.73 o 
   2   3  14       34.17       26.17      2.16 o 
   3   3  14        7.01        9.48      2.46 o 
   4   3  14       33.98       33.94      4.42 o 
   5   3  14        3.48        1.98      4.27 o 
  -6   4  14        3.77        4.41      7.06 o 
  -5   4  14        0.41        1.94      5.09 o 
  -4   4  14       30.05       51.03      6.97 o 
  -3   4  14       97.13       85.23      5.96 o 
  -2   4  14      232.23      216.21      7.22 o 
  -1   4  14        0.23        1.35      1.47 o 
   0   4  14     1137.30     1102.17     35.10 o 
   1   4  14       99.98      105.00      4.95 o 
   2   4  14      529.92      532.19     16.65 o 
   3   4  14        1.99        0.80      2.27 o 
   4   4  14       38.11       41.35      3.60 o 
   5   4  14        0.73        8.36      4.17 o 
  -5   5  14        4.17        9.63      4.36 o 
  -4   5  14       11.06       19.02      3.40 o 
  -3   5  14        6.81        4.37      3.40 o 
  -2   5  14        0.68        2.33      1.34 o 
  -1   5  14       83.77       78.78      4.27 o 
   0   5  14       20.07       19.13      2.17 o 
   1   5  14      360.86      374.60     14.21 o 
   2   5  14       20.97       24.16      2.32 o 
   3   5  14        0.93       -1.61      2.21 o 
   4   5  14       28.96       26.52      3.69 o 
   5   5  14        6.33        6.84      4.24 o 
  -5   6  14       25.11       33.88      7.60 o 
  -4   6  14        8.81        6.17      3.15 o 
  -3   6  14        1.73        3.98      2.76 o 
  -2   6  14        0.20        2.71      2.29 o 
  -1   6  14       24.77       20.84      2.32 o 
   0   6  14      209.78      195.94     10.45 o 
   1   6  14      196.02      168.87      7.09 o 
   2   6  14       16.63       22.40      2.23 o 
   3   6  14       14.06       16.30      3.01 o 
   4   6  14        5.18        5.82      3.41 o 
   5   6  14        7.03        9.55      4.96 o 
  -5   7  14        8.17       11.58      6.24 o 
  -4   7  14        4.66       13.36      4.00 o 
  -3   7  14       59.01       67.05      5.43 o 
  -2   7  14        2.30        4.71      2.64 o 
  -1   7  14      178.88      149.63      7.83 o 
   0   7  14        7.67        6.91      2.50 o 
   1   7  14      453.06      463.81     16.68 o 
   2   7  14       29.26       42.08      3.32 o 
   3   7  14       44.23       42.85      4.05 o 
   4   7  14       23.86       26.44      4.02 o 
   5   7  14        0.46        4.69      4.46 o 
  -4   8  14       22.95       30.10      8.94 o 
  -3   8  14        0.96        3.67      2.55 o 
  -2   8  14       11.41       12.97      2.50 o 
  -1   8  14      143.20      119.78      8.92 o 
   0   8  14      183.21      158.43      8.72 o 
   1   8  14      143.95      144.81      6.93 o 
   2   8  14      154.46      171.95      7.41 o 
   3   8  14        5.65        5.66      3.19 o 
   4   8  14       24.72       31.94      4.29 o 
  -4   9  14        2.19        1.20      3.99 o 
  -3   9  14       28.00       28.55      6.52 o 
  -2   9  14        0.34        2.54      2.51 o 
  -1   9  14      129.24      108.63      6.40 o 
   0   9  14       36.69       38.84      3.30 o 
   1   9  14      110.49      112.46      5.68 o 
   2   9  14       18.77       23.77      3.13 o 
   3   9  14        5.02        8.84      3.60 o 
   4   9  14        1.35        0.92      3.71 o 
  -3  10  14        3.37        6.86      3.72 o 
  -2  10  14        4.91        0.37      3.27 o 
  -1  10  14        0.55        3.51      2.20 o 
   0  10  14       21.99       22.80      2.71 o 
   1  10  14        3.33        4.20      2.37 o 
   2  10  14        0.05        3.48      2.45 o 
   3  10  14        3.52        0.62      3.54 o 
  -2  11  14        1.86        1.94      3.27 o 
  -1  11  14       75.44       81.81      6.19 o 
   0  11  14        3.15        3.73      4.00 o 
   1  11  14       18.25       20.00      4.14 o 
   2  11  14       10.30       11.64      3.57 o 
   0  12  14       65.00       57.14      4.63 o 
  -5   0  15        8.82        1.11      7.76 o 
  -3   0  15        6.52        3.81      2.88 o 
  -1   0  15        0.35       -0.18      2.51 o 
   1   0  15       27.04       24.67      3.56 o 
   3   0  15      187.01      190.23     12.15 o 
   5   0  15       23.92       20.74      5.82 o 
  -6   1  15        3.88        2.49      5.88 o 
  -5   1  15        5.21        4.99      5.54 o 
  -4   1  15        5.61       15.57      5.82 o 
  -3   1  15      616.12      570.46     24.32 o 
  -2   1  15       57.26       55.94      3.01 o 
  -1   1  15       27.18       25.67      2.30 o 
   0   1  15       34.94       32.30      2.65 o 
   1   1  15        0.20        1.15      2.41 o 
   2   1  15        6.34       13.93      3.22 o 
   3   1  15       17.64       28.28      4.10 o 
   4   1  15       35.56       47.55      4.70 o 
   5   1  15        0.01        0.27      3.25 o 
   6   1  15        4.57       11.69      5.34 o 
  -6   2  15        5.04        3.03      5.81 o 
  -5   2  15        0.85        0.32      5.44 o 
  -4   2  15       39.59       35.69      9.42 o 
  -3   2  15        0.81        4.25      2.73 o 
  -2   2  15      588.00      533.40     17.29 o 
  -1   2  15      174.88      154.66      6.31 o 
   0   2  15      277.78      247.42     10.91 o 
   1   2  15       20.31       15.93      2.19 o 
   2   2  15       92.17       89.46      4.40 o 
   3   2  15       92.43       96.54      4.96 o 
   4   2  15       23.69       24.12      3.26 o 
   5   2  15        6.16        7.94      3.57 o 
  -6   3  15        3.41        2.85      4.55 o 
  -5   3  15       14.29       18.37      6.23 o 
  -4   3  15       18.00       40.09      6.85 o 
  -3   3  15      565.85      556.16     21.43 o 
  -2   3  15       16.34       20.07      2.02 o 
  -1   3  15      191.14      164.83      6.02 o 
   0   3  15       45.43       50.35      3.06 o 
   1   3  15      135.36      129.45      5.52 o 
   2   3  15       11.86        9.97      2.00 o 
   3   3  15       23.10       18.61      2.81 o 
   4   3  15      151.69      153.41      7.95 o 
   5   3  15        3.47        6.86      4.18 o 
  -5   4  15       13.86       24.83      6.63 o 
  -4   4  15        6.80       10.99      3.53 o 
  -3   4  15        7.77        3.58      2.49 o 
  -2   4  15      126.04      113.07      4.30 o 
  -1   4  15       11.84       14.76      1.82 o 
   0   4  15      424.75      397.70     18.17 o 
   1   4  15       84.58       90.44      4.25 o 
   2   4  15       41.32       45.39      3.04 o 
   3   4  15       65.19       53.42      4.41 o 
   4   4  15        5.95        4.97      4.05 o 
   5   4  15       36.05       48.32      7.07 o 
  -5   5  15       15.50       17.36      7.49 o 
  -4   5  15        0.31        1.56      4.17 o 
  -3   5  15        5.76        6.80      2.97 o 
  -2   5  15       69.44       66.44      4.03 o 
  -1   5  15      152.40      158.26      6.80 o 
   0   5  15       27.70       29.31      2.44 o 
   1   5  15      399.87      379.24     13.11 o 
   2   5  15        3.95        0.41      1.74 o 
   3   5  15       22.71       24.68      3.05 o 
   4   5  15        0.22        1.12      3.23 o 
   5   5  15        8.01        6.65      4.33 o 
  -5   6  15        3.20        3.46      4.88 o 
  -4   6  15       36.77       33.19      4.40 o 
  -3   6  15       10.81        3.01      2.55 o 
  -2   6  15      209.23      214.81     13.03 o 
  -1   6  15        5.67        3.44      2.16 o 
   0   6  15      286.25      248.82     10.52 o 
   1   6  15        4.36        3.71      3.84 o 
   2   6  15      170.85      156.90      6.20 o 
   3   6  15       51.13       49.00      4.12 o 
   4   6  15        1.43        1.08      3.15 o 
   5   6  15        1.13       -0.30      4.39 o 
  -5   7  15       18.85       16.08      5.19 o 
  -4   7  15       38.91       36.05      4.98 o 
  -3   7  15        0.13        4.62      2.91 o 
  -2   7  15       95.18       89.23      5.65 o 
  -1   7  15      196.21      196.13     14.58 o 
   0   7  15       54.82       61.17      4.82 o 
   1   7  15      134.23      143.84      9.27 o 
   2   7  15      122.74      124.71      5.94 o 
   3   7  15        4.36        5.49      3.09 o 
   4   7  15       25.83       52.11      5.94 o 
  -4   8  15        1.49        3.58      4.00 o 
  -3   8  15       13.93        7.40      2.95 o 
  -2   8  15        0.00        1.31      2.27 o 
  -1   8  15        1.07        3.72      2.49 o 
   0   8  15        1.87        2.82      3.23 o 
   1   8  15      117.92      114.55      5.65 o 
   2   8  15       51.89       60.42      4.01 o 
   3   8  15       34.77       40.77      4.28 o 
   4   8  15       10.41        7.74      3.53 o 
  -4   9  15        1.48        0.20      4.34 o 
  -3   9  15       14.98       13.32      3.63 o 
  -2   9  15       19.12       13.96      2.53 o 
  -1   9  15       34.86       43.13      4.74 o 
   0   9  15        4.32        4.71      2.40 o 
   1   9  15       57.54       59.15      3.97 o 
   2   9  15       49.92       50.19      3.77 o 
   3   9  15       34.86       36.54      4.79 o 
  -3  10  15        1.93       -0.93      3.68 o 
  -2  10  15       72.45       82.17      5.50 o 
  -1  10  15        5.51        4.22      2.25 o 
   0  10  15       56.84       66.75      4.14 o 
   1  10  15        3.11        5.06      2.31 o 
   2  10  15       19.98       21.18      3.72 o 
   3  10  15        0.22        4.17      3.78 o 
  -2  11  15       19.10       28.10      4.17 o 
  -1  11  15       10.50       11.83      2.74 o 
   0  11  15        4.19        2.06      2.79 o 
   1  11  15        1.33        4.35      3.43 o 
   2  11  15       14.73       18.49      3.90 o 
  -6   0  16        4.82       -1.11      8.31 o 
  -4   0  16       37.21       48.20     11.08 o 
  -2   0  16      329.53      286.95     15.74 o 
   0   0  16        1.52        2.46      3.86 o 
   2   0  16      124.13       99.34      7.30 o 
   4   0  16       25.27       22.93      5.84 o 
  -6   1  16        1.09        8.92      8.03 o 
  -5   1  16       10.64        2.22      5.48 o 
  -4   1  16       37.69       27.69      6.85 o 
  -3   1  16      687.76      686.00     27.25 o 
  -2   1  16        2.79        4.62      1.69 o 
  -1   1  16        6.53        4.62      2.11 o 
   0   1  16      236.39      206.71      8.09 o 
   1   1  16       20.46       17.30      2.83 o 
   2   1  16      216.60      194.58     11.89 o 
   3   1  16      251.34      252.81     12.29 o 
   4   1  16      207.96      189.31     10.68 o 
   5   1  16        2.39        3.97      4.08 o 
  -6   2  16        0.61       -6.37      6.37 o 
  -5   2  16        8.44        9.97      6.27 o 
  -4   2  16       22.20       26.61      6.27 o 
  -3   2  16       37.12       34.58      3.51 o 
  -2   2  16        7.36       15.79      2.11 o 
  -1   2  16       92.16       84.30      4.24 o 
   0   2  16        6.14       13.94      2.25 o 
   1   2  16       63.13       62.72      3.58 o 
   2   2  16        6.73        4.09      1.98 o 
   3   2  16      324.87      288.96     11.78 o 
   4   2  16       24.91       21.05      5.04 o 
   5   2  16       34.06       36.06      4.79 o 
  -5   3  16        9.82       15.83      7.76 o 
  -4   3  16       30.70       23.40      6.46 o 
  -3   3  16       41.82       42.08      3.70 o 
  -2   3  16       26.29       25.08      2.20 o 
  -1   3  16       82.35       80.62      4.82 o 
   0   3  16       15.96       15.90      2.28 o 
   1   3  16      129.35      126.50      5.50 o 
   2   3  16      185.32      176.29      6.71 o 
   3   3  16        1.08        6.66      2.54 o 
   4   3  16      133.94      115.87      7.97 o 
   5   3  16        1.57        7.41      4.40 o 
  -5   4  16        0.29        4.34      8.59 o 
  -4   4  16       32.42       35.10      4.84 o 
  -3   4  16       42.46       33.43      3.44 o 
  -2   4  16      117.08      109.94      5.19 o 
  -1   4  16       98.69      103.77      6.68 o 
   0   4  16      446.49      450.73     16.27 o 
   1   4  16       44.05       43.04      2.99 o 
   2   4  16      212.19      212.59      8.11 o 
   3   4  16       26.63       21.75      3.08 o 
   4   4  16        1.35        0.85      3.08 o 
   5   4  16        1.26       10.17      4.59 o 
  -5   5  16        7.57       17.66      6.21 o 
  -4   5  16        1.37        0.98      3.76 o 
  -3   5  16       26.89       35.56      3.88 o 
  -2   5  16      268.42      250.61      9.87 o 
  -1   5  16       43.77       53.99      4.12 o 
   0   5  16       57.97       45.40      3.01 o 
   1   5  16      197.53      215.49      8.51 o 
   2   5  16       86.28       81.95      4.11 o 
   3   5  16       15.77       13.54      2.83 o 
   4   5  16        1.64        0.53      3.27 o 
   5   5  16        0.38       -1.89      4.34 o 
  -5   6  16        4.09        2.82      4.40 o 
  -4   6  16        6.68        6.10      3.42 o 
  -3   6  16        0.22       -1.20      2.24 o 
  -2   6  16        2.42       -1.85      2.37 o 
  -1   6  16        1.28        2.28      2.14 o 
   0   6  16       52.25       47.04      4.66 o 
   1   6  16      243.13      251.79     10.97 o 
   2   6  16       17.33       17.03      3.06 o 
   3   6  16       26.42       28.78      4.54 o 
   4   6  16        0.53        2.32      3.22 o 
   5   6  16       34.85       42.58      6.02 o 
  -4   7  16        1.88       -2.67      4.29 o 
  -3   7  16       41.61       44.66      4.26 o 
  -2   7  16        0.11        0.65      2.56 o 
  -1   7  16      213.57      211.12      8.66 o 
   0   7  16       38.90       29.91      2.98 o 
   1   7  16       89.24       97.57      5.26 o 
   2   7  16       21.79       24.59      2.83 o 
   3   7  16        3.18        4.03      3.07 o 
   4   7  16        9.46       16.61      3.80 o 
  -4   8  16       25.89       21.05      4.65 o 
  -3   8  16        5.17        2.74      3.02 o 
  -2   8  16       67.03       65.38      6.04 o 
  -1   8  16      103.79      106.85      9.25 o 
   0   8  16      128.82      131.46      6.20 o 
   1   8  16        8.81        6.28      2.38 o 
   2   8  16       21.21       21.36      2.77 o 
   3   8  16        0.01        3.49      3.77 o 
   4   8  16        5.35       17.96      3.98 o 
  -3   9  16       18.57       21.33      4.06 o 
  -2   9  16        1.38        4.70      2.69 o 
  -1   9  16       87.26       91.45      8.56 o 
   0   9  16       91.51       96.38      7.97 o 
   1   9  16       11.93       17.75      2.78 o 
   2   9  16        8.18       15.50      3.51 o 
   3   9  16        6.02        3.85      3.69 o 
  -3  10  16        0.04        0.91      3.54 o 
  -2  10  16        0.92        3.07      2.88 o 
  -1  10  16       22.13       20.14      2.80 o 
   0  10  16       13.48       15.71      2.65 o 
   1  10  16       13.95        9.59      2.79 o 
   2  10  16        2.69        5.42      3.43 o 
  -2  11  16        0.04        2.08      3.61 o 
  -1  11  16       70.46       64.38      4.25 o 
   0  11  16       12.91       16.35      3.46 o 
   1  11  16        2.86        6.06      3.02 o 
  -5   0  17        0.00       23.82      9.42 o 
  -3   0  17       18.71       34.19      7.48 o 
  -1   0  17       56.10       52.77      5.36 o 
   1   0  17       69.85       61.88      5.61 o 
   3   0  17      271.70      222.97     13.40 o 
   5   0  17       14.68       12.74      5.53 o 
  -6   1  17        3.42        1.41      6.38 o 
  -5   1  17       13.44       16.90      8.03 o 
  -4   1  17       32.33       15.32      6.23 o 
  -3   1  17      217.59      240.28     15.83 o 
  -2   1  17       74.66       84.66      4.13 o 
  -1   1  17       21.17       24.44      2.40 o 
   0   1  17      224.30      190.93      7.70 o 
   1   1  17       61.81       58.61      4.27 o 
   2   1  17       43.35       40.40      3.44 o 
   3   1  17        2.55        1.92      2.42 o 
   4   1  17      110.04      104.61      7.60 o 
   5   1  17        1.18        5.65      3.91 o 
  -5   2  17        0.01       -5.67      5.67 o 
  -4   2  17       93.51      105.35     23.82 o 
  -3   2  17       49.90       54.35      3.56 o 
  -2   2  17      245.30      235.04      8.85 o 
  -1   2  17        6.89        5.36      1.97 o 
   0   2  17      387.80      347.24     17.12 o 
   1   2  17        3.32        6.88      2.34 o 
   2   2  17        6.43        4.41      2.10 o 
   3   2  17       53.24       58.68      3.92 o 
   4   2  17        2.59       13.28      3.93 o 
   5   2  17        0.64        3.76      4.43 o 
  -5   3  17        6.07        8.85      6.23 o 
  -4   3  17        0.91        7.67      4.23 o 
  -3   3  17        8.01       -1.65      2.54 o 
  -2   3  17       68.08       79.08      5.59 o 
  -1   3  17        7.65        9.02      2.24 o 
   0   3  17        2.82        4.25      2.09 o 
   1   3  17       23.61       27.16      3.10 o 
   2   3  17      265.74      221.50      8.74 o 
   3   3  17       14.56       16.00      3.64 o 
   4   3  17        9.53       27.51      3.53 o 
   5   3  17        3.17        4.04      4.33 o 
  -5   4  17        2.27        8.31      8.59 o 
  -4   4  17       19.83       21.53      5.50 o 
  -3   4  17        8.49        9.96      2.90 o 
  -2   4  17       46.73       42.45      3.11 o 
  -1   4  17      375.32      390.88     12.63 o 
   0   4  17       28.98       41.12      2.99 o 
   1   4  17      389.95      386.26     13.96 o 
   2   4  17       23.60       25.87      2.64 o 
   3   4  17       87.40       93.32      5.65 o 
   4   4  17        1.60       -0.79      3.18 o 
   5   4  17       21.20       13.37      4.88 o 
  -5   5  17       19.20       22.55      7.38 o 
  -4   5  17        0.83       -0.07      3.48 o 
  -3   5  17       48.27       60.52      5.82 o 
  -2   5  17      179.15      166.62      7.63 o 
  -1   5  17       28.93       27.64      2.99 o 
   0   5  17      212.91      241.28     11.78 o 
   1   5  17      179.89      180.64      9.18 o 
   2   5  17        0.09        5.23      2.05 o 
   3   5  17        0.01       -1.58      2.56 o 
   4   5  17        0.74        0.34      3.14 o 
   5   5  17        2.77        3.60      4.62 o 
  -5   6  17        0.00        4.12      4.79 o 
  -4   6  17       21.64       18.45      7.31 o 
  -3   6  17        0.88        1.09      2.85 o 
  -2   6  17        1.01        2.30      2.88 o 
  -1   6  17       31.63       27.41      3.01 o 
   0   6  17      181.18      154.09      6.83 o 
   1   6  17       54.74       65.97      4.20 o 
   2   6  17       32.33       34.43      2.70 o 
   3   6  17       36.41       30.78      3.98 o 
   4   6  17        2.89        3.79      3.64 o 
  -4   7  17        3.54        5.92      5.84 o 
  -3   7  17        7.74       10.19      3.11 o 
  -2   7  17        8.62        9.27      2.72 o 
  -1   7  17      121.25      109.90      7.23 o 
   0   7  17      104.17      101.73     10.75 o 
   1   7  17       33.46       37.34      5.27 o 
   2   7  17      206.51      184.76      9.13 o 
   3   7  17        0.80       -3.14      3.15 o 
   4   7  17       24.40       20.54      4.23 o 
  -4   8  17        2.78        3.24      3.92 o 
  -3   8  17        0.05        3.44      3.10 o 
  -2   8  17        1.20        5.37      2.61 o 
  -1   8  17       21.69       32.61      3.75 o 
   0   8  17        5.65        6.31      3.61 o 
   1   8  17       66.57       75.60      4.52 o 
   2   8  17       25.24       19.12      2.78 o 
   3   8  17       36.41       40.05      4.49 o 
   4   8  17        6.84       13.25      4.09 o 
  -3   9  17       16.17       18.66      4.09 o 
  -2   9  17        0.05       -1.68      2.52 o 
  -1   9  17       31.09       31.63      4.50 o 
   0   9  17       18.30       16.83      3.09 o 
   1   9  17        7.72        5.18      4.07 o 
   2   9  17       70.00       70.44      5.30 o 
   3   9  17        9.22       11.13      3.94 o 
  -2  10  17       57.89       64.58      5.44 o 
  -1  10  17       12.97        9.64      3.05 o 
   0  10  17        3.13        2.81      3.03 o 
   1  10  17        0.76        0.48      2.66 o 
   2  10  17        4.42        5.44      3.53 o 
  -1  11  17        7.52        8.70      2.75 o 
   0  11  17       35.62       42.63      5.78 o 
   1  11  17        4.05        3.19      2.82 o 
  -4   0  18       39.01       48.75     11.63 o 
  -2   0  18       77.14       66.94      6.40 o 
   0   0  18      162.96      188.06     11.92 o 
   2   0  18        0.48       -3.20      3.40 o 
   4   0  18       34.55       20.30      5.99 o 
  -5   1  18       12.04       18.87      8.86 o 
  -4   1  18       12.49       17.66      6.23 o 
  -3   1  18      363.19      290.78     12.88 o 
  -2   1  18       33.12       36.60      3.49 o 
  -1   1  18       12.97       10.06      2.18 o 
   0   1  18        2.69        2.24      2.12 o 
   1   1  18        7.21        6.10      2.53 o 
   2   1  18      197.87      175.02      8.01 o 
   3   1  18       14.26       19.59      2.94 o 
   4   1  18      100.33       95.13      7.21 o 
   5   1  18        0.07        2.31      4.96 o 
  -5   2  18        0.00        5.47      5.99 o 
  -4   2  18        7.50        8.35      5.84 o 
  -3   2  18       27.09       24.75      2.99 o 
  -2   2  18       23.74       29.42      2.60 o 
  -1   2  18        7.52        6.48      2.34 o 
   0   2  18      153.71      163.98      6.98 o 
   1   2  18      177.02      179.14      8.22 o 
   2   2  18        0.51       -1.03      2.37 o 
   3   2  18      202.49      182.73      8.27 o 
   4   2  18       65.16       50.75      5.44 o 
   5   2  18       22.40       22.93      5.54 o 
  -5   3  18       18.56       27.95      7.32 o 
  -4   3  18        0.24        2.98      4.01 o 
  -3   3  18       16.36       25.25      2.80 o 
  -2   3  18       19.55       24.73      2.48 o 
  -1   3  18        0.39        4.27      2.10 o 
   0   3  18       26.42       24.65      2.77 o 
   1   3  18      115.82      113.65      6.43 o 
   2   3  18       33.93       42.43      3.32 o 
   3   3  18        0.70       -0.87      2.71 o 
   4   3  18       69.58       69.92      5.63 o 
   5   3  18        3.29        7.36      4.44 o 
  -5   4  18        0.07       -5.84      5.84 o 
  -4   4  18       35.25       39.58      5.36 o 
  -3   4  18       55.76       59.83      5.78 o 
  -2   4  18       88.17       91.69      6.48 o 
  -1   4  18       10.27       16.99      3.38 o 
   0   4  18      269.82      243.39     11.38 o 
   1   4  18       21.00       22.07      2.68 o 
   2   4  18       29.47       29.76      2.84 o 
   3   4  18       32.89       30.79      3.43 o 
   4   4  18       11.47       10.90      4.58 o 
   5   4  18        2.03        6.10      4.56 o 
  -5   5  18        8.20       19.09      7.69 o 
  -4   5  18        2.47        2.87      3.74 o 
  -3   5  18        0.42       -0.14      2.62 o 
  -2   5  18        0.01       -0.51      2.13 o 
  -1   5  18        3.86        5.00      2.51 o 
   0   5  18       86.39      100.25      5.16 o 
   1   5  18       82.12       85.11      4.36 o 
   2   5  18      151.06      132.33      5.89 o 
   3   5  18       26.45       22.90      3.38 o 
   4   5  18        0.50        4.64      3.62 o 
   5   5  18        7.85        4.27      4.72 o 
  -4   6  18        9.10        8.74      4.08 o 
  -3   6  18        5.74        0.72      2.76 o 
  -2   6  18       15.86       18.41      3.18 o 
  -1   6  18       84.86       65.27      5.08 o 
   0   6  18        3.53        7.89      2.49 o 
   1   6  18       90.99       93.24      6.07 o 
   2   6  18        0.03        3.44      2.02 o 
   3   6  18       27.76       36.60      4.25 o 
   4   6  18        3.83        4.02      3.67 o 
  -4   7  18        0.27       -1.26      5.24 o 
  -3   7  18       35.78       31.97      4.25 o 
  -2   7  18        0.38       -1.65      2.53 o 
  -1   7  18       51.30       54.83      7.55 o 
   0   7  18       69.24       78.90      5.67 o 
   1   7  18        1.03       -0.46      2.14 o 
   2   7  18       59.39       75.72      5.05 o 
   3   7  18        1.26       -1.56      3.94 o 
   4   7  18        7.89       13.09      3.93 o 
  -4   8  18       18.67       23.14      5.05 o 
  -3   8  18        4.30        2.73      3.28 o 
  -2   8  18       93.53      108.68      8.23 o 
  -1   8  18        3.66        5.84      3.34 o 
   0   8  18       45.70       43.36      6.44 o 
   1   8  18       12.85       22.30      3.48 o 
   2   8  18        0.07        6.10      3.37 o 
   3   8  18        0.56        5.41      3.59 o 
  -3   9  18       14.57       10.24      4.32 o 
  -2   9  18       12.90        6.84      2.90 o 
  -1   9  18       24.73       27.76      3.60 o 
   0   9  18      109.97      125.41      8.21 o 
   1   9  18        6.87        6.54      2.52 o 
   2   9  18        0.28        4.02      3.43 o 
   3   9  18        2.33        2.63      3.75 o 
  -2  10  18        0.01       -0.80      2.74 o 
  -1  10  18       55.00       49.90      4.61 o 
   0  10  18        0.06        1.34      4.34 o 
   1  10  18       34.72       38.29      4.18 o 
   2  10  18        2.77        5.75      4.32 o 
  -1  11  18       50.35       59.95      5.30 o 
   0  11  18        5.28       11.56      3.76 o 
  -5   0  19        2.46       -3.32      8.31 o 
  -3   0  19       25.67       33.52      4.50 o 
  -1   0  19       46.02       55.82      4.61 o 
   1   0  19      237.84      216.58     13.52 o 
   3   0  19       90.09       85.41     15.82 o 
   5   0  19       13.07       12.57      6.24 o 
  -5   1  19       12.76       16.31     16.62 o 
  -4   1  19        7.01       10.94      6.06 o 
  -3   1  19        7.81        9.38      2.45 o 
  -2   1  19      193.24      189.77      7.51 o 
  -1   1  19       39.49       44.60      3.00 o 
   0   1  19       12.58       11.71      2.56 o 
   1   1  19        0.01        2.89      2.51 o 
   2   1  19       63.89       64.49      4.46 o 
   3   1  19       49.84       40.31      3.71 o 
   4   1  19      142.11      133.72     10.69 o 
   5   1  19        3.01        7.04      4.21 o 
  -5   2  19        0.04        0.55      6.65 o 
  -4   2  19       33.41       41.10      7.63 o 
  -3   2  19       12.12       12.15      2.45 o 
  -2   2  19      342.62      340.09     12.89 o 
  -1   2  19       52.57       52.19      3.43 o 
   0   2  19       17.15       20.26      2.74 o 
   1   2  19        0.29        4.99      2.48 o 
   2   2  19       28.91       26.51      3.13 o 
   3   2  19       21.78       23.63      3.78 o 
   4   2  19       43.02       59.42      7.16 o 
   5   2  19        0.01        6.34      5.05 o 
  -5   3  19        7.56        9.56      7.02 o 
  -4   3  19        6.72       19.51      5.44 o 
  -3   3  19       12.70       16.74      2.69 o 
  -2   3  19       23.32       26.65      2.74 o 
  -1   3  19       65.56       70.05      4.02 o 
   0   3  19        1.61        1.42      2.12 o 
   1   3  19        9.95        6.43      2.46 o 
   2   3  19      237.90      218.43      9.36 o 
   3   3  19        1.16        1.81      2.95 o 
   4   3  19        0.54        3.60      5.57 o 
   5   3  19       10.56       12.07      4.98 o 
  -5   4  19        0.58       -0.02      6.46 o 
  -4   4  19        2.95        8.21      4.07 o 
  -3   4  19       36.50       49.16      4.17 o 
  -2   4  19      220.16      204.75     12.49 o 
  -1   4  19      222.62      236.51      9.78 o 
   0   4  19       10.03       16.23      2.50 o 
   1   4  19      340.16      284.96     17.14 o 
   2   4  19        0.01        1.84      2.20 o 
   3   4  19       48.21       56.01      4.37 o 
   4   4  19        0.04        9.18      4.33 o 
   5   4  19        6.92       13.77      5.03 o 
  -5   5  19       22.83       32.13     10.53 o 
  -4   5  19        0.08       -4.40      4.40 o 
  -3   5  19        7.66       13.42      3.20 o 
  -2   5  19       16.87       13.96      2.58 o 
  -1   5  19        6.22        9.16      2.81 o 
   0   5  19       95.87       95.75      8.03 o 
   1   5  19        9.19       12.74      2.48 o 
   2   5  19        5.28       10.47      2.19 o 
   3   5  19        4.19        4.79      3.06 o 
   4   5  19        0.44        1.80      3.58 o 
  -4   6  19       21.06       22.28      6.24 o 
  -3   6  19        2.62        4.37      2.84 o 
  -2   6  19        0.01        0.54      4.46 o 
  -1   6  19       79.42       81.71      6.73 o 
   0   6  19       78.63       79.21      4.85 o 
   1   6  19        1.83       -1.03      2.17 o 
   2   6  19        0.72       -2.84      2.84 o 
   3   6  19       12.94       14.72      3.76 o 
   4   6  19        7.32        8.28      3.88 o 
  -4   7  19        0.79       -4.81      4.81 o 
  -3   7  19       14.32        9.05      3.47 o 
  -2   7  19       22.47       33.28      3.93 o 
  -1   7  19        3.90        8.64      2.79 o 
   0   7  19      130.55      128.87      9.29 o 
   1   7  19        2.33        4.01      2.38 o 
   2   7  19      102.76      125.04      6.31 o 
   3   7  19        0.18       -1.50      4.69 o 
   4   7  19       11.13        9.46      4.05 o 
  -3   8  19        1.49        8.07      3.79 o 
  -2   8  19        0.89        4.70      3.10 o 
  -1   8  19       12.91        9.14      3.43 o 
   0   8  19       16.04       14.10      4.18 o 
   1   8  19       28.75       34.94      4.20 o 
   2   8  19       22.32       28.87      4.12 o 
   3   8  19       42.17       43.29      5.00 o 
  -3   9  19        5.79        4.60      4.16 o 
  -2   9  19        8.92       16.56      3.72 o 
  -1   9  19       17.14       19.58      3.66 o 
   0   9  19       29.17       36.58      5.16 o 
   1   9  19        7.27        7.33      2.88 o 
   2   9  19       35.85       30.19      4.24 o 
   3   9  19        0.08       -0.25      4.00 o 
  -2  10  19       21.57       22.02      4.93 o 
  -1  10  19       10.01       13.45      3.47 o 
   0  10  19        7.02        6.74      5.16 o 
   1  10  19        6.41        7.89      3.09 o 
   2  10  19        0.23        6.92      3.91 o 
  -4   0  20       24.18       16.62      9.42 o 
  -2   0  20       45.49       54.53      5.52 o 
   0   0  20        2.55        0.51      3.34 o 
   2   0  20       55.68       57.69      7.85 o 
   4   0  20        3.69       -0.55      8.03 o 
  -5   1  20       10.35       -0.11      6.06 o 
  -4   1  20       19.55       10.72      6.63 o 
  -3   1  20       14.88       26.64      3.05 o 
  -2   1  20       36.58       49.44      3.14 o 
  -1   1  20        0.19        1.53      2.05 o 
   0   1  20       12.11       12.08      2.48 o 
   1   1  20       24.65       16.52      3.14 o 
   2   1  20      105.64       85.48      5.21 o 
   3   1  20       12.07       15.31      3.59 o 
   4   1  20       15.44       20.62      4.72 o 
   5   1  20        0.69        9.29      7.84 o 
  -5   2  20        7.36        0.80     13.85 o 
  -4   2  20        3.59       11.48      4.66 o 
  -3   2  20        8.95       20.28      2.68 o 
  -2   2  20       32.35       37.10      3.62 o 
  -1   2  20       25.84       30.34      3.22 o 
   0   2  20       71.62       65.19      4.03 o 
   1   2  20      186.21      167.68      7.34 o 
   2   2  20        8.53       10.22      4.09 o 
   3   2  20       64.27       59.86      5.15 o 
   4   2  20       20.37       25.31      4.83 o 
   5   2  20       21.10       33.73      9.16 o 
  -5   3  20        8.73       12.55      7.24 o 
  -4   3  20        1.73        1.62      5.05 o 
  -3   3  20       25.38       34.88      3.01 o 
  -2   3  20      119.49      135.91      6.90 o 
  -1   3  20        0.00        0.52      2.23 o 
   0   3  20      167.73      150.58      7.02 o 
   1   3  20       20.49       15.16      2.71 o 
   2   3  20       23.17       27.05      3.04 o 
   3   3  20       15.06       11.11      3.33 o 
   4   3  20       15.69       17.13      3.99 o 
   5   3  20        3.31        7.99      5.06 o 
  -5   4  20        0.26       -6.63      6.63 o 
  -4   4  20        8.00        4.85      4.13 o 
  -3   4  20       20.73       13.71      3.06 o 
  -2   4  20       43.35       44.65      4.25 o 
  -1   4  20        6.15        8.51      2.45 o 
   0   4  20       21.03       22.31      2.82 o 
   1   4  20        2.40        9.85      2.53 o 
   2   4  20        6.44        3.40      2.40 o 
   3   4  20        9.52        7.01      3.22 o 
   4   4  20       10.51       12.57      4.66 o 
  -4   5  20       20.65       30.41      5.55 o 
  -3   5  20        0.01       -2.53      2.53 o 
  -2   5  20       11.74       10.71      2.59 o 
  -1   5  20       24.80       28.89      3.32 o 
   0   5  20       61.75       76.94      6.01 o 
   1   5  20       12.36       10.01      2.52 o 
   2   5  20      125.39      114.02      7.73 o 
   3   5  20        9.41       11.53      3.33 o 
   4   5  20        0.20        0.76      4.41 o 
  -4   6  20        2.18        1.60      6.40 o 
  -3   6  20       20.67       16.42      3.92 o 
  -2   6  20        4.83        2.17      2.82 o 
  -1   6  20      285.11      292.45     15.13 o 
   0   6  20       23.32       21.51      3.09 o 
   1   6  20       83.13       73.94      4.22 o 
   2   6  20        2.91        2.04      2.20 o 
   3   6  20       22.60       21.13      3.96 o 
   4   6  20        2.77        3.52      3.99 o 
  -4   7  20        3.67       14.75      5.96 o 
  -3   7  20       15.23       13.16      3.63 o 
  -2   7  20        8.42        7.42      3.18 o 
  -1   7  20       39.35       38.88      4.28 o 
   0   7  20       26.21       37.07      3.60 o 
   1   7  20        2.26       -0.38      2.27 o 
   2   7  20       28.51       27.50      3.97 o 
   3   7  20       11.65       15.28      4.02 o 
  -3   8  20        4.84       -0.35      5.06 o 
  -2   8  20       23.79       27.72      3.73 o 
  -1   8  20        3.32        4.92      3.06 o 
   0   8  20        7.39        8.67      2.55 o 
   1   8  20        5.88        7.68      3.66 o 
   2   8  20        0.96       -0.87      3.52 o 
   3   8  20        0.29        6.21      4.06 o 
  -2   9  20       35.35       35.59      4.41 o 
  -1   9  20        3.25        4.96      3.21 o 
   0   9  20       72.39       78.48      7.23 o 
   1   9  20        5.25        2.49      3.76 o 
   2   9  20        0.01       -2.49      3.67 o 
  -1  10  20       60.22       69.73      7.39 o 
   0  10  20        0.10       -2.10      3.31 o 
   1  10  20       12.96       21.49      3.75 o 
  -5   0  21        6.16       16.07     10.53 o 
  -3   0  21       86.08       89.31      7.33 o 
  -1   0  21       63.57       83.38      7.12 o 
   1   0  21      130.98      128.13      9.65 o 
   3   0  21       13.23       14.30      4.31 o 
   5   0  21       20.66       22.49     12.74 o 
  -5   1  21        5.30       14.67      7.41 o 
  -4   1  21       17.02       20.32      6.85 o 
  -3   1  21       21.32       20.00      2.77 o 
  -2   1  21      207.02      206.88      9.21 o 
  -1   1  21       25.54       26.92      2.73 o 
   0   1  21       28.19       22.95      2.98 o 
   1   1  21        1.25        1.13      2.77 o 
   2   1  21       20.67       19.45      3.43 o 
   3   1  21       65.61       60.04      5.14 o 
   4   1  21       17.76       19.96      4.68 o 
   5   1  21        5.76       13.49      4.88 o 
  -5   2  21        0.49       -0.91      7.76 o 
  -4   2  21       11.47       11.13      4.81 o 
  -3   2  21        2.13        0.81      2.45 o 
  -2   2  21       75.88       70.23      4.61 o 
  -1   2  21       31.16       35.22      3.31 o 
   0   2  21        1.38        3.82      2.52 o 
   1   2  21       12.41       16.48      2.95 o 
   2   2  21       87.52       65.26      4.34 o 
   3   2  21        9.31        8.73      3.62 o 
   4   2  21       23.37       24.78      4.95 o 
   5   2  21        4.21        8.26      5.61 o 
  -5   3  21        0.54        0.83      7.05 o 
  -4   3  21       19.53       18.78      6.06 o 
  -3   3  21        8.78        5.32      2.20 o 
  -2   3  21       39.07       34.18      3.10 o 
  -1   3  21       15.07       13.35      2.73 o 
   0   3  21       76.76       73.14      5.49 o 
   1   3  21       17.43       14.35      2.91 o 
   2   3  21      108.85      102.46      5.37 o 
   3   3  21       11.90       17.93      3.62 o 
   4   3  21        1.20        6.05      4.21 o 
  -5   4  21        3.81        1.06      6.85 o 
  -4   4  21        0.88        2.26      4.17 o 
  -3   4  21       26.04       19.44      3.30 o 
  -2   4  21       12.54        6.10      2.50 o 
  -1   4  21      125.83      118.41      5.75 o 
   0   4  21       37.37       43.25      4.55 o 
   1   4  21      203.90      227.63     10.86 o 
   2   4  21        3.06        5.79      2.42 o 
   3   4  21       16.92       17.86      3.68 o 
   4   4  21        0.23        1.73      4.49 o 
  -4   5  21        0.81        0.02      4.36 o 
  -3   5  21        1.60        3.10      2.97 o 
  -2   5  21        9.04        6.49      2.80 o 
  -1   5  21       23.38       34.67      4.74 o 
   0   5  21       66.85       66.05      4.21 o 
   1   5  21       17.88       12.73      2.54 o 
   2   5  21       37.51       45.94      3.63 o 
   3   5  21       15.76       16.20      4.16 o 
   4   5  21        2.67        0.34      4.67 o 
  -4   6  21        5.86       12.72      5.76 o 
  -3   6  21        0.01       -1.23      3.88 o 
  -2   6  21        0.00       -2.61      2.61 o 
  -1   6  21       62.05       63.14      4.42 o 
   0   6  21        6.74        3.87      2.44 o 
   1   6  21        0.47        3.63      2.16 o 
   2   6  21        1.27        0.87      2.93 o 
   3   6  21        2.55        4.70      4.96 o 
   4   6  21       14.48       20.58      5.42 o 
  -3   7  21        6.44        4.71      3.31 o 
  -2   7  21       21.67       28.94      3.68 o 
  -1   7  21        3.45       -3.04      3.59 o 
   0   7  21       98.95      127.65      8.61 o 
   1   7  21        0.01       -2.17      2.38 o 
   2   7  21        4.50        2.22      3.54 o 
   3   7  21        6.34       14.47      4.15 o 
  -3   8  21       11.31       13.75      4.05 o 
  -2   8  21        3.91        4.70      2.94 o 
  -1   8  21       37.08       38.84      7.32 o 
   0   8  21       13.05       14.08      4.91 o 
   1   8  21       18.45       21.66      3.19 o 
   2   8  21        0.48       -2.17      3.45 o 
   3   8  21       26.92       31.80      4.91 o 
  -2   9  21       17.66       21.59      4.10 o 
  -1   9  21        0.00       -1.27      3.02 o 
   0   9  21        6.58       15.55      3.47 o 
   1   9  21       20.23       24.33      3.70 o 
   2   9  21        7.81       10.14      4.20 o 
  -1  10  21        2.70        4.22      3.54 o 
   0  10  21       14.11       14.10      3.91 o 
  -4   0  22        0.44       -0.55      9.42 o 
  -2   0  22      150.74      141.24      8.36 o 
   0   0  22       15.07        9.90      3.84 o 
   2   0  22      147.33      145.59     10.57 o 
   4   0  22        6.60        8.31     12.19 o 
  -5   1  22        5.98       23.60      7.81 o 
  -4   1  22       19.38       18.81     10.53 o 
  -3   1  22       12.75        1.41      2.33 o 
  -2   1  22       14.79       18.42      2.82 o 
  -1   1  22        4.54        6.78      2.40 o 
   0   1  22        8.69        3.43      2.59 o 
   1   1  22      169.89      164.20     11.43 o 
   2   1  22       32.39       37.33      3.85 o 
   3   1  22       11.05       13.62      3.71 o 
   4   1  22        3.45        5.93      4.42 o 
  -5   2  22       10.94       32.98      8.76 o 
  -4   2  22        0.06       -2.90      6.17 o 
  -3   2  22       20.25       35.94      3.83 o 
  -2   2  22       71.96       69.58      4.25 o 
  -1   2  22       53.45       59.80      4.04 o 
   0   2  22        1.74        0.61      2.59 o 
   1   2  22      101.30       95.45      5.33 o 
   2   2  22       10.87        9.26      2.74 o 
   3   2  22        5.23       -2.02      3.51 o 
   4   2  22        0.91        1.08      4.51 o 
  -5   3  22        6.93        3.65      6.76 o 
  -4   3  22        2.44       12.89      9.97 o 
  -3   3  22        0.32       -1.56      2.37 o 
  -2   3  22        4.81        2.03      2.19 o 
  -1   3  22        2.65        1.27      2.47 o 
   0   3  22       16.20       14.23      2.88 o 
   1   3  22        3.67        9.30      2.87 o 
   2   3  22        9.40        9.67      2.80 o 
   3   3  22       31.64       21.19      5.55 o 
   4   3  22        2.11        4.49      6.97 o 
  -4   4  22        3.82        6.27      5.16 o 
  -3   4  22       10.57        6.64      3.64 o 
  -2   4  22       17.39       14.28      2.71 o 
  -1   4  22       38.59       42.84      3.68 o 
   0   4  22       73.54       91.08      7.73 o 
   1   4  22       11.58       18.02      2.90 o 
   2   4  22       33.44       29.30      3.20 o 
   3   4  22        0.50        3.63      3.36 o 
   4   4  22        8.77       13.10      5.07 o 
  -4   5  22       13.84       17.22      5.32 o 
  -3   5  22        0.00        2.33      3.02 o 
  -2   5  22       34.86       41.58      5.48 o 
  -1   5  22       62.29       69.22      4.36 o 
   0   5  22       40.60       39.09      5.70 o 
   1   5  22        0.11        1.42      2.44 o 
   2   5  22       28.66       34.53      3.94 o 
   3   5  22        0.44        6.12      3.86 o 
   4   5  22        0.07        2.58      4.88 o 
  -4   6  22        0.03        3.96      5.07 o 
  -3   6  22       15.98       18.07      3.59 o 
  -2   6  22        4.53        3.35      2.91 o 
  -1   6  22       18.48       27.37      3.33 o 
   0   6  22       36.23       37.39      3.43 o 
   1   6  22       64.09       64.41      4.19 o 
   2   6  22        0.44       -1.37      3.51 o 
   3   6  22        9.18       13.59      5.23 o 
  -3   7  22        1.09       -0.08      3.17 o 
  -2   7  22       16.96       15.65      3.86 o 
  -1   7  22       10.13       12.42      3.21 o 
   0   7  22        6.80        6.30      2.77 o 
   1   7  22        9.37        3.19      2.63 o 
   2   7  22        9.07        5.95      3.90 o 
   3   7  22       22.05       31.91      4.94 o 
  -3   8  22        1.04       -0.82      3.17 o 
  -2   8  22        0.15        1.10      2.93 o 
  -1   8  22        7.16        7.72      3.96 o 
   0   8  22        0.64        2.10      3.92 o 
   1   8  22        0.36        0.44      2.86 o 
   2   8  22        2.74        3.66      4.00 o 
  -2   9  22       31.53       37.74      6.45 o 
  -1   9  22        0.19        0.76      4.26 o 
   0   9  22       34.07       31.10      4.30 o 
   1   9  22        1.18       -0.11      3.13 o 
  -5   0  23        6.11       -8.86      8.86 o 
  -3   0  23       20.57       24.27      4.27 o 
  -1   0  23       73.35       78.68      6.19 o 
   1   0  23        0.02       -2.91      6.30 o 
   3   0  23        0.00        7.29      6.06 o 
  -5   1  23        0.04       -6.70      6.85 o 
  -4   1  23       11.73       15.66     14.40 o 
  -3   1  23        1.04        1.27      2.39 o 
  -2   1  23       46.89       36.42      3.52 o 
  -1   1  23        6.25        4.84      2.61 o 
   0   1  23       45.66       35.45      3.61 o 
   1   1  23       34.86       29.67      3.66 o 
   2   1  23        6.98        8.58      3.30 o 
   3   1  23       33.94       31.08      5.31 o 
   4   1  23        0.46        7.49      4.75 o 
  -4   2  23        0.02        7.29      4.99 o 
  -3   2  23        0.06       -0.37      2.76 o 
  -2   2  23        0.63       -2.77      2.77 o 
  -1   2  23        6.74        9.87      2.80 o 
   0   2  23        0.26        2.12      2.72 o 
   1   2  23       25.67       23.57      3.41 o 
   2   2  23      108.71      115.74      6.08 o 
   3   2  23        1.34        1.30      3.64 o 
   4   2  23       11.51       17.65      5.03 o 
  -4   3  23       19.16       29.79      9.76 o 
  -3   3  23        0.19        5.00      3.64 o 
  -2   3  23        4.31        2.30      2.30 o 
  -1   3  23        0.06        2.27      2.60 o 
   0   3  23       27.07       26.40      3.35 o 
   1   3  23        0.11        0.87      2.70 o 
   2   3  23       33.23       32.25      3.46 o 
   3   3  23        7.63       16.92      3.82 o 
   4   3  23        2.61        8.19      4.87 o 
  -4   4  23        0.02       -4.07      4.96 o 
  -3   4  23       19.19       30.44      4.64 o 
  -2   4  23        2.68        1.83      2.46 o 
  -1   4  23       75.78       95.59      8.61 o 
   0   4  23        0.62        7.00      2.83 o 
   1   4  23       90.51       89.91      5.20 o 
   2   4  23        3.55        7.92      2.63 o 
   3   4  23        4.47        6.12      3.49 o 
   4   4  23        0.26       -0.99      4.59 o 
  -4   5  23        3.23        1.29      4.60 o 
  -3   5  23        0.71        6.34      3.58 o 
  -2   5  23       19.73       30.14      3.84 o 
  -1   5  23        5.32        0.32      2.49 o 
   0   5  23       23.79       27.44      3.38 o 
   1   5  23       26.90       30.12      3.30 o 
   2   5  23       42.80       44.52      4.31 o 
   3   5  23       17.08       20.79      4.48 o 
   4   5  23        0.69        6.12      4.96 o 
  -3   6  23        0.15       -3.05      3.68 o 
  -2   6  23        5.05        0.53      2.93 o 
  -1   6  23        1.96        0.26      2.91 o 
   0   6  23       23.15       19.20      2.98 o 
   1   6  23        1.37        0.80      2.44 o 
   2   6  23        1.25        0.64      3.26 o 
   3   6  23        0.01        6.03      4.73 o 
  -3   7  23        0.08        1.35      3.21 o 
  -2   7  23       22.14       20.07      3.84 o 
  -1   7  23        6.00        1.57      2.95 o 
   0   7  23       20.98       21.34      3.63 o 
   1   7  23        0.49        0.44      3.37 o 
   2   7  23        1.27       -1.24      3.92 o 
   3   7  23       27.05       22.75      4.95 o 
  -2   8  23        2.77        7.06      3.32 o 
  -1   8  23       41.42       53.27      9.30 o 
   0   8  23        0.00       -2.67      2.91 o 
   1   8  23       13.86        7.89      3.16 o 
   2   8  23        2.06        3.28      4.04 o 
  -1   9  23        8.60        3.64      3.67 o 
   0   9  23        0.18       -0.64      3.76 o 
   1   9  23       21.65       16.56      3.67 o 
  -4   0  24        0.72       -1.11      8.86 o 
  -2   0  24        0.84       -4.33      6.03 o 
   0   0  24       61.16       69.44     12.88 o 
   2   0  24      129.02       88.64     10.73 o 
   4   0  24        3.77       12.64      7.24 o 
  -4   1  24       12.39       13.16      7.18 o 
  -3   1  24        1.32        3.43      2.54 o 
  -2   1  24        0.52       -0.49      2.83 o 
  -1   1  24       36.86       47.79      4.00 o 
   0   1  24       17.77       20.96      3.43 o 
   1   1  24       46.09       50.51      4.24 o 
   2   1  24        0.02        2.99      3.12 o 
   3   1  24        7.87        8.95      4.60 o 
   4   1  24        0.16       -0.27      4.67 o 
  -4   2  24        0.00        0.34      7.00 o 
  -3   2  24       12.76        9.17      3.40 o 
  -2   2  24        2.52        1.24      2.54 o 
  -1   2  24      121.59      144.90     10.87 o 
   0   2  24        2.51       -1.95      2.74 o 
   1   2  24        7.51        9.70      3.10 o 
   2   2  24        0.98        6.73      3.00 o 
   3   2  24        0.76        2.89      5.08 o 
   4   2  24        0.01       -1.73      4.72 o 
  -4   3  24        6.19       15.79      8.03 o 
  -3   3  24        0.26        0.95      4.24 o 
  -2   3  24        6.07        5.52      2.47 o 
  -1   3  24        0.02        1.74      2.55 o 
   0   3  24       11.28       13.07      3.02 o 
   1   3  24       20.01       18.82      3.26 o 
   2   3  24        6.40        2.08      2.58 o 
   3   3  24       23.40       23.72      4.10 o 
   4   3  24        0.43        2.59      4.74 o 
  -4   4  24        0.07        1.02      5.03 o 
  -3   4  24        0.52        0.15      3.67 o 
  -2   4  24       12.33       10.99      2.83 o 
  -1   4  24       67.22       76.56      5.26 o 
   0   4  24       91.44      107.43      6.58 o 
   1   4  24        5.16        9.39      2.87 o 
   2   4  24       27.77       20.43      3.91 o 
   3   4  24        0.07       -0.10      3.62 o 
   4   4  24        6.43        7.16      5.44 o 
  -4   5  24        9.29        4.84      5.42 o 
  -3   5  24        1.50        2.68      4.08 o 
  -2   5  24       12.42       13.54      3.40 o 
  -1   5  24       29.23       27.96      3.79 o 
   0   5  24       38.20       42.64      3.73 o 
   1   5  24        0.30        0.61      2.43 o 
   2   5  24        0.02        4.24      3.65 o 
   3   5  24        3.85        2.67      4.15 o 
  -3   6  24       22.52       24.80      4.72 o 
  -2   6  24        2.70        6.10      3.08 o 
  -1   6  24        2.96        6.81      3.30 o 
   0   6  24       25.39       27.09      3.36 o 
   1   6  24       29.95       34.87      3.53 o 
   2   6  24        0.30       -1.16      3.44 o 
   3   6  24        0.80       -0.75      4.07 o 
  -3   7  24        0.88       -2.98      3.57 o 
  -2   7  24       13.88       13.65      3.72 o 
  -1   7  24        3.90        3.92      3.23 o 
   0   7  24        0.20        0.74      3.10 o 
   1   7  24        8.88        9.47      3.10 o 
   2   7  24        5.77        1.79      4.09 o 
  -2   8  24        1.81        1.45      4.26 o 
  -1   8  24        5.31        2.28      3.33 o 
   0   8  24        0.02       -0.91      2.90 o 
   1   8  24        0.68        5.13      3.56 o 
   0   9  24       16.47       20.29      5.13 o 
  -3   0  25        9.03        7.39      5.44 o 
  -1   0  25      114.34      106.94      7.60 o 
   1   0  25        0.00        8.56      5.03 o 
   3   0  25        3.03        6.95      8.31 o 
  -4   1  25        6.47        8.88      5.04 o 
  -3   1  25        1.38        3.48      2.64 o 
  -2   1  25        1.18        3.04      3.08 o 
  -1   1  25        0.06        0.72      2.51 o 
   0   1  25       10.84       12.00      3.22 o 
   1   1  25       56.45       62.73      4.69 o 
   2   1  25        6.61        7.68      3.31 o 
   3   1  25       15.21       17.78      5.21 o 
   4   1  25        0.95        9.21      5.03 o 
  -4   2  25        3.46        7.47      5.55 o 
  -3   2  25        0.14        0.75      2.85 o 
  -2   2  25        1.99       -2.79      2.79 o 
  -1   2  25       50.87       48.48      3.61 o 
   0   2  25       15.50       16.31      3.35 o 
   1   2  25        2.99        0.73      2.86 o 
   2   2  25       34.13       37.34      3.98 o 
   3   2  25        0.24        0.38      4.01 o 
   4   2  25        7.97       10.36      4.61 o 
  -4   3  25        5.08       14.99      5.58 o 
  -3   3  25        1.14        0.13      3.90 o 
  -2   3  25       15.00       13.83      2.71 o 
  -1   3  25        4.79        7.04      2.81 o 
   0   3  25        0.73        1.14      3.06 o 
   1   3  25       17.14       20.93      3.54 o 
   2   3  25        6.62        2.26      2.93 o 
   3   3  25        9.32        8.18      3.89 o 
  -4   4  25        1.39       -2.45      5.20 o 
  -3   4  25        4.57        1.04      4.05 o 
  -2   4  25        0.36        3.99      3.11 o 
  -1   4  25        5.25        4.09      2.70 o 
   0   4  25       24.13       30.25      3.51 o 
   1   4  25        6.41        4.47      2.70 o 
   2   4  25        5.47        7.48      3.65 o 
   3   4  25        0.00       -0.12      3.74 o 
  -3   5  25        5.06        5.16      4.17 o 
  -2   5  25        4.82        2.68      3.23 o 
  -1   5  25       12.20        9.44      2.84 o 
   0   5  25        0.37        3.43      2.78 o 
   1   5  25       14.65       12.41      2.96 o 
   2   5  25       15.39       16.59      3.90 o 
   3   5  25        6.91        2.06      5.56 o 
  -3   6  25        0.01       -4.01      4.01 o 
  -2   6  25       13.38       12.91      3.60 o 
  -1   6  25        6.85        9.78      3.31 o 
   0   6  25       56.28       65.08      5.51 o 
   1   6  25        3.72        6.14      3.01 o 
   2   6  25        8.43        8.10      3.73 o 
  -2   7  25        9.05       13.26      3.82 o 
  -1   7  25        4.86        9.15      3.40 o 
   0   7  25        5.56        8.15      3.30 o 
   1   7  25        1.08        2.46      2.54 o 
   2   7  25        0.99        2.10      4.23 o 
  -1   8  25        8.98       10.18      3.99 o 
   0   8  25        1.68        2.98      4.67 o 
   1   8  25        6.78        9.39      5.28 o 
  -4   0  26        0.46       -8.31      8.31 o 
  -2   0  26       28.06       21.37      5.00 o 
   0   0  26       84.96       87.19      8.21 o 
   2   0  26       62.26       72.90     10.49 o 
  -4   1  26        3.99       12.69      6.54 o 
  -3   1  26        4.16        8.44      2.95 o 
  -2   1  26        4.94        1.34      2.98 o 
  -1   1  26       19.73       25.27      3.18 o 
   0   1  26        3.55        1.79      3.08 o 
   1   1  26       20.05       21.93      3.83 o 
   2   1  26        0.31        3.27      3.32 o 
   3   1  26        4.48       11.94      5.07 o 
  -4   2  26        0.72        2.35      5.18 o 
  -3   2  26        4.54       17.44      3.33 o 
  -2   2  26        5.56        0.21      2.99 o 
  -1   2  26       32.06       33.96      3.30 o 
   0   2  26        0.93       -0.50      3.02 o 
   1   2  26        4.04        8.46      3.12 o 
   2   2  26        0.89       -1.63      2.98 o 
   3   2  26        4.31        4.85      4.28 o 
  -4   3  26        1.28       -0.05      5.36 o 
  -3   3  26        1.44        5.18      4.50 o 
  -2   3  26        1.20       -2.81      2.81 o 
  -1   3  26        0.98       -2.72      2.72 o 
   0   3  26        9.49       15.65      3.23 o 
   1   3  26       54.60       58.40      4.64 o 
   2   3  26        4.41        8.33      3.80 o 
   3   3  26       11.20       13.63      4.64 o 
  -3   4  26        0.21       -1.97      3.77 o 
  -2   4  26       12.70       16.23      3.32 o 
  -1   4  26        0.00       -0.50      2.82 o 
   0   4  26       55.17       58.91      7.05 o 
   1   4  26        0.24       -2.54      2.54 o 
   2   4  26       20.94       19.72      4.24 o 
   3   4  26        1.47        5.48      4.00 o 
  -3   5  26        2.97        4.20      4.17 o 
  -2   5  26        8.85       14.40      3.68 o 
  -1   5  26       16.02       11.87      3.01 o 
   0   5  26        0.16        2.14      2.80 o 
   1   5  26        8.12        7.43      2.90 o 
   2   5  26        1.46        4.96      3.76 o 
   3   5  26       14.60       15.06      5.00 o 
  -2   6  26        1.89        5.60      3.46 o 
  -1   6  26        3.32       11.26      3.64 o 
   0   6  26       11.34        8.22      3.06 o 
   1   6  26        4.07        6.58      3.29 o 
   2   6  26        0.10        3.40      5.31 o 
  -2   7  26        1.82        1.94      3.49 o 
  -1   7  26        8.56        9.59      3.71 o 
   0   7  26        1.75        0.07      3.00 o 
   1   7  26        3.67        7.14      2.85 o 
   0   8  26        1.17       -0.72      3.75 o 
  -3   0  27        1.68       -3.89      3.89 o 
  -1   0  27       72.40       77.41      7.44 o 
   1   0  27        4.88       11.33      7.32 o 
   3   0  27        5.05       10.31      7.57 o 
  -4   1  27        1.76        2.97      5.20 o 
  -3   1  27        1.38        5.57      3.16 o 
  -2   1  27        0.00       -0.61      3.04 o 
  -1   1  27        3.97        4.60      4.45 o 
   0   1  27        0.04        3.47      3.15 o 
   1   1  27       11.37        8.51      3.36 o 
   2   1  27       33.67       39.28      4.26 o 
   3   1  27        5.97        5.30      5.44 o 
  -3   2  27        0.13        0.10      3.75 o 
  -2   2  27        1.33       -2.61      2.98 o 
  -1   2  27       30.18       26.00      3.65 o 
   0   2  27       33.25       32.35      3.86 o 
   1   2  27        7.00       11.81      3.44 o 
   2   2  27        6.84        4.26      3.73 o 
   3   2  27        0.59        6.74      5.62 o 
  -3   3  27        4.21       13.86      4.90 o 
  -2   3  27        2.06       -1.34      2.83 o 
  -1   3  27        1.75       -0.98      2.84 o 
   0   3  27        0.00       -2.94      2.94 o 
   1   3  27        0.70        2.72      3.10 o 
   2   3  27        0.21        5.99      3.97 o 
   3   3  27        5.32        2.79      4.73 o 
  -3   4  27        4.89        2.14      4.22 o 
  -2   4  27        0.03        1.78      3.81 o 
  -1   4  27        1.01       -2.75      2.75 o 
   0   4  27        0.03        3.60      3.00 o 
   1   4  27        6.50       11.12      3.18 o 
   2   4  27        4.59        5.27      3.89 o 
   3   4  27        0.41       -2.78      5.43 o 
  -3   5  27        2.35        0.50      4.75 o 
  -2   5  27        0.41        0.35      5.84 o 
  -1   5  27       23.23       29.76      3.96 o 
   0   5  27        0.59        0.92      3.19 o 
   1   5  27       11.40        9.16      3.11 o 
   2   5  27        2.23        7.44      3.90 o 
  -2   6  27       12.68       15.62      3.86 o 
  -1   6  27        2.74        3.69      3.55 o 
   0   6  27        3.73        4.60      3.24 o 
   1   6  27        1.57        1.92      2.78 o 
   2   6  27       10.01       17.33      5.08 o 
  -1   7  27        2.53        7.28      3.94 o 
   0   7  27        3.49        0.36      3.25 o 
   1   7  27        0.27       -0.99      3.66 o 
  -2   0  28        4.44       16.45      5.10 o 
   0   0  28       78.49       83.79      7.30 o 
   2   0  28        3.10       -0.72      6.88 o 
  -3   1  28        2.85        0.04      2.99 o 
  -2   1  28        0.55       -1.47      3.19 o 
  -1   1  28        4.50        1.00      3.18 o 
   0   1  28        0.02       -2.91      2.91 o 
   1   1  28       19.73       25.37      4.89 o 
   2   1  28        4.10        5.27      3.41 o 
   3   1  28        2.71       -3.60      6.48 o 
  -3   2  28        0.53       -3.66      3.66 o 
  -2   2  28        1.50       -0.95      3.13 o 
  -1   2  28        0.01       -2.95      2.95 o 
   0   2  28        2.68        1.03      3.35 o 
   1   2  28        3.31        0.70      3.23 o 
   2   2  28        1.25        4.02      4.07 o 
   3   2  28        5.38       11.28      4.99 o 
  -3   3  28        2.14        4.09      6.00 o 
  -2   3  28        0.27       -3.04      3.04 o 
  -1   3  28       11.54       15.81      3.35 o 
   0   3  28        6.69        6.18      3.26 o 
   1   3  28       14.57       23.72      3.84 o 
   2   3  28        0.30       -3.61      3.95 o 
  -3   4  28        0.16       -0.73      5.26 o 
  -2   4  28       10.11       16.64      4.21 o 
  -1   4  28        0.02       -2.07      3.05 o 
   0   4  28       19.49       24.81      3.76 o 
   1   4  28        3.41        3.25      3.24 o 
   2   4  28        8.65       14.34      4.25 o 
  -2   5  28        1.37        3.99      4.13 o 
  -1   5  28        9.64       16.13      3.60 o 
   0   5  28        8.71        7.01      2.91 o 
   1   5  28        9.95       11.16      3.33 o 
   2   5  28        0.51       -3.96      3.96 o 
  -1   6  28        0.00        2.17      5.60 o 
   0   6  28        0.70        2.48      3.51 o 
   1   6  28        1.08        1.34      3.88 o 
  -3   0  29        0.50        4.47      4.14 o 
  -1   0  29        0.30        4.26      4.99 o 
   1   0  29       16.79       26.85      5.36 o 
  -3   1  29        2.03        7.56      3.28 o 
  -2   1  29        0.01       -3.56      3.56 o 
  -1   1  29        2.30       -3.60      3.60 o 
   0   1  29        1.52        8.11      3.34 o 
   1   1  29        3.61        8.51      3.61 o 
   2   1  29        6.84        7.56      4.16 o 
  -3   2  29        0.16       -3.67      3.67 o 
  -2   2  29        5.40        7.87      3.71 o 
  -1   2  29        0.93        1.01      3.18 o 
   0   2  29       27.03       29.08      4.13 o 
   1   2  29        2.26        0.52      3.37 o 
   2   2  29        1.44        8.29      4.36 o 
  -2   3  29        0.35       -3.68      3.68 o 
  -1   3  29        0.51       -2.64      3.09 o 
   0   3  29        8.57        6.48      3.38 o 
   1   3  29        0.10        0.08      3.44 o 
   2   3  29        0.83        6.13      4.22 o 
  -2   4  29        0.16       -3.68      3.68 o 
  -1   4  29        0.46       -3.06      3.06 o 
   0   4  29        2.19        3.51      3.22 o 
   1   4  29       14.05       18.43      3.61 o 
   2   4  29        0.67       -3.91      4.09 o 
  -1   5  29       13.39       14.89      3.57 o 
   0   5  29        2.20        5.30      3.01 o 
   1   5  29        8.32        4.46      3.02 o 
   0   6  29        0.88       -4.89      4.89 o 
  -2   0  30        3.85        1.75      4.96 o 
   0   0  30       50.70       59.25      7.67 o 
   2   0  30        0.79       -1.59      7.32 o 
  -2   1  30        0.00       -3.35      3.35 o 
  -1   1  30        1.49        3.66      3.72 o 
   0   1  30        1.33        6.34      3.69 o 
   1   1  30        7.13        9.20      3.81 o 
   2   1  30        4.89        3.88      4.99 o 
  -2   2  30        0.01        1.70      3.72 o 
  -1   2  30        0.07       -3.40      3.40 o 
   0   2  30       12.72        9.93      3.78 o 
   1   2  30        4.62        4.25      3.55 o 
   2   2  30        0.10        6.23      4.36 o 
  -2   3  30        0.38       -3.72      3.72 o 
  -1   3  30        8.71       11.82      3.85 o 
   0   3  30        0.93        3.14      3.42 o 
   1   3  30        0.32        2.50      3.54 o 
  -1   4  30        0.23       -2.45      3.60 o 
   0   4  30        0.00        5.80      3.49 o 
   1   4  30        5.65        7.52      3.60 o 
   0   5  30        5.06        3.95      3.32 o 
  -1   0  31       13.36       11.88      6.03 o 
   1   0  31       17.92       21.33      5.44 o 
  -2   1  31        0.74       -1.25      3.80 o 
  -1   1  31        0.91        3.50      3.87 o 
   0   1  31        0.08        6.82      4.17 o 
   1   1  31        0.52        4.39      3.89 o 
  -2   2  31        3.10        3.38      6.23 o 
  -1   2  31        0.38       -0.74      3.82 o 
   0   2  31        3.36        3.13      3.79 o 
   1   2  31        0.03       -2.93      3.62 o 
  -1   3  31        0.01       -1.84      3.81 o 
   0   3  31       12.89       13.24      3.80 o 
   1   3  31        1.65        0.47      3.60 o 
   0   4  31        0.35        0.31      9.14 o 
   0   0  32        8.03       12.28      6.87 o 
  -1   1  32        0.75        1.32      4.06 o 
   0   1  32        3.16        2.28      3.92 o 
   0   2  32        3.94        2.36      3.87 o 
                                                 
